# Supplementary material for: The Gq/11 family of Gα subunits is necessary and sufficient for lower jaw development
Source: Development. 2025 Apr 17;152(8):dev204396. doi: 10.1242/dev.204396 (PMC12045641; doi:10.1242/dev.204396)
Supplement: Table S1. — The numbers in the “cluster” column correspond to the numbers in the UMAPs presented below. These UMAPs are identical to Figure 3B, though with clusters labeled with numbers rather than names of specific NCC populations. The names of the cranial NCC populations are indicated in the adjacent column labeled “cell population”. [file develop-152-204396-TableS1.xlsx]

## Sheet: Cluster marker genes
p_val	avg_log2FC	pct.1	pct.2	p_val_adj	gene	cluster	cell population
0	3.78096	0.953	0.193	0	akap12b	0	Frontonasal
0	2.91913	0.685	0.024	0	pitx2	0	Frontonasal
0	2.84976	0.81	0.244	0	fmoda	0	Frontonasal
0	2.5793	0.826	0.171	0	tnn	0	Frontonasal
0	2.18227	0.814	0.166	0	nid1b	0	Frontonasal
0	2.10123	0.853	0.29	0	tjp1a	0	Frontonasal
0	1.91957	0.84	0.427	0	cdh11	0	Frontonasal
0	1.80797	0.467	0.069	0	ca6	0	Frontonasal
0	1.79955	0.913	0.45	0	col1a2	0	Frontonasal
0	1.77324	0.713	0.242	0	slc29a1a	0	Frontonasal
0	1.75857	0.491	0.096	0	col4a5	0	Frontonasal
0	1.75606	0.621	0.111	0	col11a1a	0	Frontonasal
0	1.73158	0.321	0.02	0	ccl25b	0	Frontonasal
0	1.68016	0.912	0.58	0	col5a1	0	Frontonasal
0	1.67732	0.932	0.538	0	col1a1a	0	Frontonasal
0	1.66584	0.709	0.21	0	foxc1a	0	Frontonasal
0	1.62164	0.739	0.205	0	col11a1b	0	Frontonasal
0	1.52693	0.928	0.615	0	postnb	0	Frontonasal
0	1.52111	0.943	0.634	0	tpm4a	0	Frontonasal
0	1.48473	0.989	0.908	0	marcksl1a	0	Frontonasal
0	1.44828	0.99	0.886	0	marcksl1b	0	Frontonasal
0	1.4274	0.424	0.007	0	lmx1bb	0	Frontonasal
0	1.36848	0.464	0.084	0	glula	0	Frontonasal
0	1.36377	0.908	0.596	0	sparc	0	Frontonasal
0	1.26733	0.342	0.015	0	wnt11	0	Frontonasal
0	1.23918	0.299	0.018	0	cygb1	0	Frontonasal
0	1.13406	0.932	0.693	0	mdka	0	Frontonasal
0	1.1301	0.427	0.06	0	pcdh7b	0	Frontonasal
0	1.1158	0.378	0.034	0	alx4a	0	Frontonasal
0	1.05572	0.941	0.832	0	zgc:153867	0	Frontonasal
0	1.00715	0.29	0.006	0	prss35	0	Frontonasal
0	0.940639	0.302	0.023	0	cgnl1	0	Frontonasal
0	0.938173	0.998	0.981	0	tmsb4x	0	Frontonasal
0	0.886614	0.999	0.988	0	actb2	0	Frontonasal
0	0.812242	0.984	0.932	0	actb1	0	Frontonasal
0	0.760254	0.259	0.011	0	itgb4	0	Frontonasal
2.86352e-304	1.498	0.892	0.622	4.99111e-300	tnc	0	Frontonasal
1.00864e-296	1.26078	0.741	0.426	1.75807e-292	2023-09-15	0	Frontonasal
7.7218e-295	0.856086	0.994	0.937	1.34591e-290	pmp22a	0	Frontonasal
6.54371e-294	0.785537	0.222	0.004	1.14057e-289	pdgfrl	0	Frontonasal
2.65847e-277	1.15816	0.551	0.185	4.63372e-273	cnn2	0	Frontonasal
1.34721e-275	0.728182	0.213	0.005	2.34818e-271	pax7a	0	Frontonasal
8.81083e-275	1.24798	0.783	0.494	1.53573e-270	ahnak	0	Frontonasal
2.62177e-264	1.05134	0.449	0.114	4.56974e-260	fgfr4	0	Frontonasal
1.51638e-263	0.655851	0.205	0.005	2.64304e-259	palm1a	0	Frontonasal
3.62527e-261	0.781616	0.305	0.038	6.31884e-257	enpp6	0	Frontonasal
5.26893e-257	1.07591	0.477	0.139	9.18375e-253	nrp2a	0	Frontonasal
1.00319e-256	1.03513	0.746	0.443	1.74855e-252	2023-09-02	0	Frontonasal
2.07131e-252	1.30737	0.484	0.148	3.61029e-248	alcama	0	Frontonasal
1.91406e-251	0.87767	0.325	0.05	3.3362e-247	BX927333.1	0	Frontonasal
4.96601e-251	0.694784	0.182	0.002	8.65575e-247	pitx3	0	Frontonasal
4.75699e-244	1.08728	0.496	0.16	8.29143e-240	plpp3	0	Frontonasal
6.01021e-242	1.07768	0.613	0.26	1.04758e-237	emp2	0	Frontonasal
3.98351e-241	0.749784	0.26	0.027	6.94326e-237	dacha	0	Frontonasal
1.05006e-240	1.26433	0.354	0.071	1.83025e-236	fgfr3	0	Frontonasal
3.95976e-239	1.35685	0.47	0.15	6.90187e-235	col4a6	0	Frontonasal
1.04609e-237	1.43561	0.563	0.214	1.82333e-233	col1a1b	0	Frontonasal
5.02471e-237	1.2896	0.603	0.277	8.75807e-233	klf6a	0	Frontonasal
7.85289e-237	1.03996	0.784	0.536	1.36876e-232	xbp1	0	Frontonasal
4.87507e-233	0.82196	0.265	0.03	8.49725e-229	lum	0	Frontonasal
6.7916e-228	0.677779	0.264	0.031	1.18378e-223	emilin1a	0	Frontonasal
1.01915e-224	0.78837	0.922	0.818	1.77637e-220	myl12.1	0	Frontonasal
1.10428e-222	0.901751	0.909	0.789	1.92477e-218	cd81a	0	Frontonasal
3.41103e-222	0.677895	0.249	0.027	5.94543e-218	col4a1	0	Frontonasal
3.6773e-221	0.497274	0.996	0.981	6.40954e-217	cfl1	0	Frontonasal
7.19404e-221	1.85731	0.176	0.005	1.25392e-216	cldn11a	0	Frontonasal
3.65138e-219	0.85312	0.394	0.101	6.36435e-215	serpinf1	0	Frontonasal
4.27757e-219	1.03705	0.604	0.287	7.45581e-215	krt18b	0	Frontonasal
1.93336e-213	1.0616	0.743	0.502	3.36984e-209	myh10	0	Frontonasal
8.20301e-213	0.990741	0.704	0.369	1.42978e-208	dcn	0	Frontonasal
3.03559e-210	0.527725	0.173	0.006	5.29103e-206	ftr82	0	Frontonasal
8.2289e-210	0.724627	0.197	0.013	1.4343e-205	zgc:162612	0	Frontonasal
7.06814e-209	1.12028	0.726	0.48	1.23198e-204	boc	0	Frontonasal
2.84477e-206	0.727836	0.241	0.028	4.95843e-202	qdpra	0	Frontonasal
1.04517e-205	0.88367	0.404	0.113	1.82172e-201	tuba1a	0	Frontonasal
2.02608e-205	0.745506	0.329	0.07	3.53145e-201	tmtc1	0	Frontonasal
8.53792e-204	1.04126	0.491	0.172	1.48816e-199	bhmt	0	Frontonasal
3.93278e-203	1.18382	0.712	0.449	6.85484e-199	zfhx4	0	Frontonasal
3.71404e-198	1.00654	0.717	0.466	6.47357e-194	fstl1b	0	Frontonasal
1.97539e-196	0.725903	0.174	0.009	3.4431e-192	fxyd1	0	Frontonasal
1.67161e-195	1.18255	0.79	0.549	2.91361e-191	krt18a.1	0	Frontonasal
7.85909e-195	1.14054	0.344	0.083	1.36984e-190	thbs1b	0	Frontonasal
4.85565e-194	1.07858	0.613	0.319	8.46339e-190	fgfr2	0	Frontonasal
9.65191e-194	0.769909	0.933	0.849	1.68233e-189	msna	0	Frontonasal
2.87595e-193	0.565906	0.19	0.014	5.01278e-189	col4a2	0	Frontonasal
1.66876e-192	1.01777	0.756	0.544	2.90866e-188	col2a1b	0	Frontonasal
1.81864e-192	0.87286	0.333	0.076	3.16988e-188	cthrc1a	0	Frontonasal
2.81874e-192	0.528082	0.196	0.016	4.91306e-188	ANPEP	0	Frontonasal
5.79353e-192	0.880425	0.329	0.076	1.00981e-187	csrp1a	0	Frontonasal
6.06774e-187	0.726208	0.914	0.824	1.05761e-182	ppib	0	Frontonasal
6.33197e-186	0.969711	0.41	0.134	1.10366e-181	eya2	0	Frontonasal
1.32773e-183	0.823029	0.875	0.761	2.31423e-179	ssr3	0	Frontonasal
1.23192e-182	1.00478	0.423	0.136	2.14724e-178	fstl1a	0	Frontonasal
1.53147e-180	0.501588	0.147	0.005	2.66935e-176	vcam1b	0	Frontonasal
5.04415e-180	0.527372	0.164	0.009	8.79196e-176	nid1a	0	Frontonasal
3.81003e-178	1.11349	0.377	0.114	6.64088e-174	si:ch73-86n18.1	0	Frontonasal
1.44514e-176	0.484665	0.164	0.01	2.51887e-172	elovl6	0	Frontonasal
7.7552e-172	0.956618	0.482	0.204	1.35173e-167	znf703	0	Frontonasal
6.07905e-169	0.827088	0.474	0.197	1.05958e-164	rasl11a	0	Frontonasal
1.01299e-168	0.646188	0.213	0.029	1.76565e-164	ripply1	0	Frontonasal
5.93211e-168	0.973572	0.364	0.112	1.03397e-163	ccn1	0	Frontonasal
4.82283e-165	0.910694	0.615	0.356	8.4062e-161	colec12	0	Frontonasal
2.6532e-163	0.39228	0.123	0.002	4.62453e-159	zgc:113307	0	Frontonasal
1.20068e-162	0.461391	0.142	0.006	2.09279e-158	kera	0	Frontonasal
4.15455e-162	1.04711	0.606	0.349	7.24137e-158	zfhx3	0	Frontonasal
6.06813e-161	0.588087	0.231	0.037	1.05767e-156	rnd3b	0	Frontonasal
2.49049e-158	0.658435	0.329	0.09	4.34092e-154	anxa4	0	Frontonasal
3.4405e-157	0.472261	0.149	0.009	5.99679e-153	anxa5b	0	Frontonasal
4.84334e-157	0.535157	0.126	0.004	8.44194e-153	adma	0	Frontonasal
1.62059e-154	0.849165	0.326	0.095	2.82469e-150	eno1a	0	Frontonasal
7.28901e-152	0.44	0.164	0.015	1.27047e-147	dachd	0	Frontonasal
2.96786e-151	0.893091	0.728	0.536	5.17299e-147	lsp1a	0	Frontonasal
1.23072e-150	0.635163	0.147	0.01	2.14514e-146	si:ch1073-459j12.1	0	Frontonasal
1.07819e-148	0.858559	0.279	0.069	1.87928e-144	ackr3b	0	Frontonasal
5.01573e-147	0.423213	0.131	0.006	8.74242e-143	pax3a	0	Frontonasal
4.77225e-145	0.467108	0.188	0.026	8.31803e-141	gask1a	0	Frontonasal
4.09174e-144	0.986593	0.782	0.609	7.1319e-140	krt8	0	Frontonasal
9.87329e-143	0.408069	0.155	0.014	1.72091e-138	lamc3	0	Frontonasal
4.83112e-141	0.82962	0.594	0.35	8.42064e-137	flna	0	Frontonasal
4.92124e-140	0.392699	0.12	0.005	8.57772e-136	tfap2b	0	Frontonasal
5.10564e-140	0.97196	0.596	0.365	8.89913e-136	nid2a	0	Frontonasal
7.70082e-140	1.195	0.18	0.024	1.34225e-135	npb	0	Frontonasal
2.0856e-139	0.475523	0.155	0.016	3.63521e-135	slco2b1	0	Frontonasal
6.60707e-139	0.827808	0.535	0.284	1.15161e-134	eya1	0	Frontonasal
8.78981e-139	0.684468	0.278	0.068	1.53206e-134	matn4	0	Frontonasal
1.68093e-138	0.680596	0.365	0.128	2.92986e-134	arvcfb	0	Frontonasal
1.73064e-138	0.707047	0.263	0.063	3.01651e-134	jcada	0	Frontonasal
5.59339e-137	0.397321	0.128	0.008	9.74927e-133	tfpia	0	Frontonasal
1.85636e-136	0.457337	0.116	0.005	3.23563e-132	tbx15	0	Frontonasal
4.30661e-136	0.619733	0.204	0.037	7.50642e-132	si:ch211-250c4.4	0	Frontonasal
4.15012e-135	0.813764	0.484	0.239	7.23366e-131	calua	0	Frontonasal
2.49022e-134	0.803647	0.566	0.339	4.34046e-130	cnn3a	0	Frontonasal
6.49551e-134	0.737707	0.5	0.242	1.13217e-129	gstt1a	0	Frontonasal
1.1777e-133	0.899748	0.557	0.307	2.05273e-129	serpinh1b	0	Frontonasal
1.24629e-132	0.383268	0.105	0.003	2.17229e-128	irx2a	0	Frontonasal
5.46882e-132	0.973853	0.202	0.036	9.53215e-128	cyp26b1	0	Frontonasal
7.09199e-132	0.494771	0.19	0.031	1.23613e-127	rhoq	0	Frontonasal
7.93438e-132	0.880098	0.591	0.356	1.38296e-127	hsp90b1	0	Frontonasal
2.98378e-131	0.716919	0.37	0.14	5.20073e-127	ccdc80l2	0	Frontonasal
8.66178e-130	0.477127	0.176	0.026	1.50975e-125	hmcn1	0	Frontonasal
1.90316e-129	0.365286	1	0.986	3.3172e-125	mt-co2	0	Frontonasal
1.90583e-128	0.762268	0.602	0.385	3.32186e-124	aldh9a1a.1	0	Frontonasal
2.20881e-125	0.71994	0.759	0.618	3.84996e-121	rac1a	0	Frontonasal
4.26338e-124	0.826575	0.623	0.42	7.43108e-120	pleca	0	Frontonasal
9.4636e-123	0.339896	0.114	0.007	1.6495e-118	FRMD1	0	Frontonasal
9.92945e-123	0.732103	0.627	0.432	1.7307e-118	ywhaz	0	Frontonasal
4.08603e-122	0.848815	0.872	0.78	7.12195e-118	foxp4	0	Frontonasal
1.47031e-121	0.669705	0.345	0.126	2.56276e-117	loxl2b	0	Frontonasal
2.93321e-121	0.566754	0.246	0.063	5.11259e-117	csf1a	0	Frontonasal
2.86156e-120	0.830722	0.363	0.143	4.9877e-116	col12a1b	0	Frontonasal
5.78842e-119	0.438086	0.994	0.969	1.00892e-114	mt-cyb	0	Frontonasal
9.74633e-119	0.877169	0.679	0.515	1.69879e-114	fibina	0	Frontonasal
6.32337e-118	0.738719	0.505	0.277	1.10216e-113	plod1a	0	Frontonasal
1.13351e-117	0.535998	0.2	0.042	1.97571e-113	crip2	0	Frontonasal
1.76942e-117	0.873402	0.52	0.297	3.08409e-113	pcdh18b	0	Frontonasal
4.02012e-117	0.831889	0.52	0.263	7.00708e-113	cxcl12a	0	Frontonasal
7.05456e-115	0.68112	0.746	0.617	1.22961e-110	jpt1b	0	Frontonasal
2.82099e-114	0.546693	0.21	0.048	4.91699e-110	sulf1	0	Frontonasal
7.45722e-114	0.727554	0.289	0.095	1.29979e-109	nrp2b	0	Frontonasal
2.54738e-113	0.615126	0.316	0.114	4.44008e-109	tmem176	0	Frontonasal
8.19935e-113	0.865307	0.332	0.127	1.42915e-108	crabp2a	0	Frontonasal
1.04361e-112	0.494538	0.191	0.039	1.81902e-108	lef1	0	Frontonasal
3.72306e-112	0.788289	0.66	0.453	6.48929e-108	col12a1a	0	Frontonasal
1.63761e-111	0.330689	0.113	0.009	2.85435e-107	grin3bb	0	Frontonasal
8.88716e-111	0.66585	0.619	0.423	1.54903e-106	tpm3	0	Frontonasal
1.34248e-108	0.429037	0.99	0.978	2.33995e-104	sec61g	0	Frontonasal
1.67576e-108	0.378765	0.108	0.008	2.92085e-104	mxra5a	0	Frontonasal
1.69138e-108	0.598544	0.858	0.8	2.94808e-104	dad1	0	Frontonasal
9.01702e-108	0.714092	0.679	0.513	1.57167e-103	pdia3	0	Frontonasal
9.68692e-107	0.780703	0.526	0.32	1.68843e-102	calr	0	Frontonasal
4.17708e-106	0.425711	0.177	0.034	7.28066e-102	alx1	0	Frontonasal
5.4079e-106	0.456962	0.163	0.029	9.42597e-102	irx3a	0	Frontonasal
1.34361e-105	0.539126	0.22	0.058	2.34191e-101	tmem88b	0	Frontonasal
5.31566e-105	0.567166	0.223	0.059	9.26519e-101	ms4a17a.7	0	Frontonasal
3.2957e-104	0.453916	0.158	0.027	5.7444e-100	bmp2b	0	Frontonasal
7.96082e-100	0.66818	0.124	0.015	1.38757e-95	col9a2	0	Frontonasal
4.91315e-99	0.736612	0.5	0.307	8.56362e-95	wls	0	Frontonasal
2.43912e-98	0.77074	0.397	0.19	4.25139e-94	jun	0	Frontonasal
3.4636e-98	0.562182	0.303	0.115	6.03706e-94	arhgap36	0	Frontonasal
4.34807e-98	0.293905	0.102	0.008	7.57868e-94	ngfb	0	Frontonasal
1.15688e-97	0.786756	0.533	0.345	2.01644e-93	tubb5	0	Frontonasal
1.38439e-96	0.362554	0.16	0.031	2.41299e-92	amotl2b	0	Frontonasal
7.82818e-96	0.624126	0.797	0.701	1.36445e-91	si:ch211-286o17.1	0	Frontonasal
3.56172e-95	0.681426	0.231	0.072	6.20807e-91	gclm	0	Frontonasal
4.15969e-94	0.561893	0.187	0.044	7.25034e-90	gata2a	0	Frontonasal
1.57291e-93	1.25501	0.143	0.024	2.74158e-89	col2a1a	0	Frontonasal
2.49069e-93	0.457089	0.15	0.028	4.34128e-89	tgm2b	0	Frontonasal
3.2259e-93	0.327566	0.998	0.982	5.62274e-89	mt-co3	0	Frontonasal
6.29431e-93	0.689819	0.463	0.268	1.0971e-88	fkbp9	0	Frontonasal
2.18345e-90	0.550494	0.782	0.694	3.80575e-86	gng5	0	Frontonasal
7.8513e-90	0.656773	0.438	0.244	1.36848e-85	2023-09-10	0	Frontonasal
8.91925e-90	0.333288	0.104	0.011	1.55463e-85	pmp22b	0	Frontonasal
2.90438e-89	0.67436	0.412	0.222	5.06233e-85	axin2	0	Frontonasal
9.10108e-89	0.732979	0.5	0.316	1.58632e-84	calr3a	0	Frontonasal
1.35258e-88	0.883271	0.482	0.294	2.35755e-84	cdon	0	Frontonasal
1.65794e-88	0.282691	0.104	0.011	2.88979e-84	dachc	0	Frontonasal
4.65231e-87	0.690468	0.559	0.386	8.10898e-83	ppdpfb	0	Frontonasal
1.94599e-86	0.509964	0.244	0.084	3.39186e-82	gulp1a	0	Frontonasal
4.51899e-81	0.720623	0.18	0.049	7.8766e-77	msx1b	0	Frontonasal
2.35933e-80	0.594609	0.318	0.147	4.11231e-76	wu:fc21g02	0	Frontonasal
5.38011e-80	0.379214	0.183	0.051	9.37753e-76	flot1a	0	Frontonasal
6.39018e-80	0.414373	0.16	0.038	1.11381e-75	rcn3	0	Frontonasal
3.1545e-79	0.616041	0.46	0.284	5.4983e-75	rap1b	0	Frontonasal
1.02925e-78	0.464921	0.193	0.057	1.79399e-74	ccn2a	0	Frontonasal
2.5576e-78	0.463547	0.194	0.059	4.4579e-74	pdlim1	0	Frontonasal
9.07749e-78	0.612826	0.709	0.589	1.58221e-73	pdgfra	0	Frontonasal
1.01819e-77	0.318856	0.12	0.021	1.7747e-73	si:ch211-246m6.5	0	Frontonasal
5.1815e-77	0.626022	0.483	0.318	9.03135e-73	capns1b	0	Frontonasal
9.998e-77	0.255386	0.111	0.017	1.74265e-72	ccdc85ca	0	Frontonasal
3.97356e-76	0.896828	0.65	0.532	6.92591e-72	tgfbi	0	Frontonasal
2.56648e-75	0.612065	0.434	0.26	4.47338e-71	ppfibp1a	0	Frontonasal
3.27899e-75	0.618807	0.435	0.262	5.71528e-71	serpinh1a	0	Frontonasal
4.63155e-75	0.535397	0.312	0.143	8.0728e-71	kctd15a	0	Frontonasal
7.84448e-75	0.465401	0.294	0.124	1.36729e-70	actn1	0	Frontonasal
9.27239e-74	0.475703	0.229	0.083	1.61618e-69	s100v2	0	Frontonasal
4.57619e-73	0.542442	0.794	0.745	7.97629e-69	ssr4	0	Frontonasal
1.3403e-72	0.789708	0.585	0.468	2.33614e-68	si:dkey-261h17.1	0	Frontonasal
4.42268e-72	0.293551	0.123	0.024	7.70873e-68	col16a1	0	Frontonasal
1.59088e-71	0.492781	0.243	0.095	2.7729e-67	entpd1	0	Frontonasal
3.59812e-71	0.55242	0.733	0.637	6.27153e-67	yap1	0	Frontonasal
5.99787e-71	0.606893	0.475	0.313	1.04543e-66	fkbp7	0	Frontonasal
4.48858e-70	0.281878	0.122	0.025	7.82359e-66	tmem204	0	Frontonasal
5.30803e-70	0.386061	0.17	0.05	9.2519e-66	cited1	0	Frontonasal
1.44285e-69	0.579684	0.434	0.266	2.51489e-65	plscr3b	0	Frontonasal
6.13444e-69	0.526009	0.631	0.484	1.06923e-64	tuba8l3	0	Frontonasal
2.01824e-68	0.35686	0.147	0.038	3.51779e-64	mxd4	0	Frontonasal
1.15489e-67	0.525526	0.489	0.315	2.01297e-63	rbp5	0	Frontonasal
2.92371e-67	0.549442	0.602	0.478	5.09602e-63	cdc42l	0	Frontonasal
3.35172e-67	0.352485	0.164	0.047	5.84204e-63	cpxm1a	0	Frontonasal
3.4856e-67	0.500988	0.762	0.69	6.07539e-63	ssr2	0	Frontonasal
1.74304e-66	0.298845	0.106	0.019	3.03811e-62	vwa1	0	Frontonasal
2.32439e-66	0.364496	0.171	0.052	4.05141e-62	C1H3orf70	0	Frontonasal
2.51524e-66	0.355914	0.156	0.043	4.38406e-62	rspo3	0	Frontonasal
4.45582e-66	0.310121	0.994	0.99	7.7665e-62	hmgn2	0	Frontonasal
8.32151e-66	0.425292	0.843	0.8	1.45044e-61	tmem258	0	Frontonasal
1.03031e-65	0.46973	0.226	0.087	1.79583e-61	epha4a	0	Frontonasal
3.9813e-65	0.612374	0.486	0.329	6.9394e-61	pcbd1	0	Frontonasal
2.97899e-64	0.474719	0.823	0.777	5.19238e-60	sec61b	0	Frontonasal
3.59333e-64	0.56818	0.359	0.201	6.26317e-60	amotl2a	0	Frontonasal
5.00907e-64	0.556642	0.658	0.528	8.73081e-60	tcf12	0	Frontonasal
1.8132e-63	0.37367	0.161	0.049	3.1604e-59	timp2a	0	Frontonasal
2.32201e-63	0.27958	0.101	0.018	4.04726e-59	wfdc2	0	Frontonasal
7.14632e-63	0.533837	0.398	0.237	1.2456e-58	hmga2	0	Frontonasal
1.94674e-62	0.475367	0.312	0.158	3.39317e-58	pls3	0	Frontonasal
3.20878e-62	0.375184	0.136	0.035	5.59291e-58	pknox2	0	Frontonasal
1.07537e-61	0.56456	0.438	0.28	1.87437e-57	cdh2	0	Frontonasal
1.56265e-61	0.262674	0.112	0.024	2.7237e-57	alx4b	0	Frontonasal
2.38709e-61	0.544155	0.462	0.314	4.16069e-57	sri	0	Frontonasal
1.95905e-60	0.765821	0.361	0.199	3.41462e-56	apela	0	Frontonasal
3.54632e-60	0.436615	0.199	0.075	6.18123e-56	ctsk	0	Frontonasal
7.27439e-60	0.544106	0.478	0.339	1.26793e-55	sept7a	0	Frontonasal
2.75069e-59	0.300313	0.126	0.031	4.79446e-55	zgc:56585	0	Frontonasal
3.65096e-59	0.550596	0.621	0.521	6.36362e-55	asph	0	Frontonasal
2.00121e-58	0.454265	0.784	0.711	3.48811e-54	pbx4	0	Frontonasal
3.96825e-58	0.465447	0.235	0.102	6.91666e-54	tgfb1a	0	Frontonasal
5.18516e-58	0.504871	0.273	0.13	9.03774e-54	ephb3a	0	Frontonasal
8.01932e-58	0.429298	0.864	0.816	1.39777e-53	mt-nd3	0	Frontonasal
8.94521e-58	0.414253	0.239	0.105	1.55915e-53	fndc3ba	0	Frontonasal
3.26909e-57	0.449828	0.249	0.114	5.69802e-53	nkd1	0	Frontonasal
3.72396e-57	0.456695	0.789	0.723	6.49086e-53	mfap2	0	Frontonasal
1.07388e-56	0.492924	0.687	0.61	1.87177e-52	fxyd6l	0	Frontonasal
1.07874e-56	0.555099	0.343	0.198	1.88024e-52	crtap	0	Frontonasal
1.82469e-56	0.541996	0.395	0.247	3.18043e-52	mmp2	0	Frontonasal
2.4131e-56	0.32692	0.418	0.265	4.20604e-52	selenow1	0	Frontonasal
2.49163e-56	0.597003	0.307	0.164	4.34292e-52	flrt3	0	Frontonasal
4.04489e-56	0.251229	0.105	0.023	7.05024e-52	loxl3b	0	Frontonasal
4.6083e-56	0.517035	0.189	0.071	8.03227e-52	nuak1b	0	Frontonasal
9.07193e-56	0.432659	0.803	0.721	1.58124e-51	sdc4	0	Frontonasal
3.56028e-55	0.377072	0.182	0.068	6.20556e-51	pgm1	0	Frontonasal
5.44079e-55	0.331605	0.143	0.043	9.48329e-51	FQ323119.1	0	Frontonasal
7.16925e-55	0.628198	0.24	0.107	1.2496e-50	msx3	0	Frontonasal
1.7413e-54	0.290431	0.139	0.041	3.03509e-50	tspan18b	0	Frontonasal
3.46706e-54	0.295684	0.994	0.967	6.04309e-50	eGFP	0	Frontonasal
4.02988e-54	0.517058	0.756	0.657	7.02409e-50	sox11a	0	Frontonasal
5.03854e-54	0.276299	0.992	0.977	8.78217e-50	mt-co1	0	Frontonasal
5.95103e-54	0.369597	0.901	0.88	1.03726e-49	ubc	0	Frontonasal
1.4195e-53	0.37927	0.196	0.078	2.47419e-49	tril	0	Frontonasal
9.08521e-53	0.290667	0.103	0.024	1.58355e-48	cntfr	0	Frontonasal
1.0469e-52	0.452009	0.201	0.083	1.82475e-48	pdgfrb	0	Frontonasal
5.33065e-51	0.594227	0.452	0.323	9.29132e-47	fn1a	0	Frontonasal
6.08314e-51	0.526027	0.414	0.276	1.06029e-46	calr3b	0	Frontonasal
6.44405e-51	0.518971	0.354	0.22	1.1232e-46	phc2a	0	Frontonasal
2.11642e-50	0.501055	0.387	0.249	3.68893e-46	tln1	0	Frontonasal
3.418e-50	0.2897	0.146	0.048	5.95758e-46	crybg1a	0	Frontonasal
4.12938e-50	0.494528	0.598	0.507	7.19751e-46	tmed2	0	Frontonasal
4.17824e-50	0.365666	0.193	0.079	7.28267e-46	myl9b	0	Frontonasal
6.79977e-50	0.518534	0.483	0.36	1.1852e-45	p4hb	0	Frontonasal
2.49218e-48	0.321444	0.174	0.067	4.34388e-44	dchs1b	0	Frontonasal
2.50333e-48	0.380927	0.253	0.123	4.3633e-44	gstt1b	0	Frontonasal
2.628e-48	0.528163	0.387	0.257	4.58061e-44	svild	0	Frontonasal
3.67417e-48	0.518795	0.315	0.173	6.40407e-44	nr2f1a	0	Frontonasal
3.98424e-47	0.433861	0.371	0.235	6.94452e-43	gnai2a	0	Frontonasal
4.30331e-47	0.588274	0.395	0.26	7.50068e-43	tfap2a	0	Frontonasal
1.15026e-46	0.487224	0.555	0.463	2.0049e-42	kdelr2a	0	Frontonasal
1.4863e-46	0.406154	0.712	0.662	2.59062e-42	ptbp1b	0	Frontonasal
9.60829e-46	0.55389	0.435	0.311	1.67472e-41	hspa5	0	Frontonasal
1.36977e-45	0.440831	0.63	0.552	2.3875e-41	lasp1	0	Frontonasal
1.59368e-45	0.320349	0.125	0.039	2.77778e-41	sema3fa	0	Frontonasal
1.62627e-44	0.507282	0.444	0.331	2.83459e-40	rrbp1a	0	Frontonasal
1.70553e-44	0.293286	0.112	0.033	2.97274e-40	thbs2b	0	Frontonasal
4.51843e-44	0.46271	0.604	0.491	7.87563e-40	id3	0	Frontonasal
4.60924e-44	0.43086	0.284	0.162	8.03391e-40	selenon	0	Frontonasal
5.99519e-44	0.460726	0.425	0.289	1.04496e-39	tead1b	0	Frontonasal
6.22016e-44	0.306072	0.154	0.058	1.08417e-39	quo	0	Frontonasal
1.23996e-43	0.451589	0.362	0.234	2.16124e-39	fzd2	0	Frontonasal
1.2411e-43	0.363556	0.212	0.099	2.16323e-39	aebp1	0	Frontonasal
1.43568e-43	0.291647	0.114	0.034	2.50239e-39	twist2	0	Frontonasal
1.81402e-43	0.47725	0.616	0.544	3.16184e-39	bsg	0	Frontonasal
2.03466e-43	0.372761	0.198	0.09	3.54642e-39	zcchc24	0	Frontonasal
3.70034e-43	0.344269	0.184	0.08	6.44969e-39	cd248b	0	Frontonasal
7.19019e-43	0.328342	0.203	0.094	1.25325e-38	cd276	0	Frontonasal
1.33895e-42	0.318135	0.146	0.054	2.33378e-38	hbegfa	0	Frontonasal
2.55989e-42	0.401639	0.201	0.094	4.46189e-38	bmp1a	0	Frontonasal
3.80526e-42	0.379977	0.23	0.116	6.63258e-38	si:ch211-267e7.3	0	Frontonasal
5.14953e-42	0.476848	0.387	0.267	8.97563e-38	stom	0	Frontonasal
7.25975e-42	0.429175	0.268	0.15	1.26537e-37	calub	0	Frontonasal
7.46352e-42	0.430514	0.316	0.194	1.30089e-37	gli2a	0	Frontonasal
1.97715e-41	0.464471	0.375	0.254	3.44617e-37	cd151l	0	Frontonasal
4.71267e-41	0.420663	0.271	0.154	8.21418e-37	myl6	0	Frontonasal
4.92236e-41	0.49734	0.413	0.299	8.57967e-37	cdkn1bb	0	Frontonasal
9.34461e-41	0.459656	0.437	0.327	1.62877e-36	nucb2a	0	Frontonasal
1.06418e-40	0.48375	0.355	0.235	1.85487e-36	metrnla	0	Frontonasal
1.26345e-40	0.323515	0.54	0.438	2.2022e-36	arpc3	0	Frontonasal
1.4642e-40	0.477592	0.35	0.233	2.55211e-36	pdia4	0	Frontonasal
1.54176e-40	0.368359	0.262	0.145	2.68728e-36	fkbp14	0	Frontonasal
1.67131e-40	0.281094	0.135	0.049	2.9131e-36	si:dkey-40c11.2	0	Frontonasal
2.1676e-40	0.428917	0.363	0.244	3.77813e-36	rbms1a	0	Frontonasal
1.6377e-39	0.413018	0.367	0.249	2.85452e-35	sh3pxd2b	0	Frontonasal
1.72677e-39	0.489824	0.332	0.216	3.00976e-35	myh9b	0	Frontonasal
1.97175e-39	0.460951	0.332	0.216	3.43677e-35	farp2	0	Frontonasal
2.57904e-39	0.308945	0.873	0.857	4.49526e-35	ctnnb1	0	Frontonasal
3.33241e-39	0.470922	0.647	0.59	5.8084e-35	cd99l2	0	Frontonasal
3.52408e-39	0.294612	0.915	0.908	6.14247e-35	serf2	0	Frontonasal
4.70094e-39	0.349036	0.831	0.815	8.19374e-35	qkia	0	Frontonasal
4.92166e-39	0.277633	0.994	0.974	8.57845e-35	mt-atp6	0	Frontonasal
5.30451e-39	0.28086	0.101	0.03	9.24577e-35	dhrs3a	0	Frontonasal
6.89826e-39	0.435729	0.319	0.201	1.20237e-34	cpne1	0	Frontonasal
9.30693e-39	0.363901	0.187	0.087	1.6222e-34	sema5a	0	Frontonasal
1.14981e-38	0.351067	0.808	0.79	2.00412e-34	gnb1b	0	Frontonasal
1.40712e-38	0.420642	0.754	0.728	2.45261e-34	lbr	0	Frontonasal
1.64776e-38	0.319352	0.858	0.855	2.87204e-34	ywhaqb	0	Frontonasal
2.94767e-38	0.443891	0.549	0.461	5.1378e-34	pim1	0	Frontonasal
4.77875e-38	0.440644	0.425	0.313	8.32936e-34	si:dkey-195m11.8	0	Frontonasal
1.76866e-37	0.413832	0.391	0.276	3.08277e-33	coro1cb	0	Frontonasal
5.30851e-37	0.425795	0.451	0.356	9.25274e-33	cdc42	0	Frontonasal
2.12267e-36	0.457918	0.416	0.312	3.69982e-32	scarb2a	0	Frontonasal
4.51309e-36	0.347683	0.819	0.764	7.86632e-32	zbtb16a	0	Frontonasal
7.413e-36	0.435399	0.469	0.378	1.29209e-31	flot1b	0	Frontonasal
7.8484e-36	0.353389	0.225	0.122	1.36798e-31	MYADM	0	Frontonasal
1.24478e-35	0.336213	0.207	0.107	2.16964e-31	siah1	0	Frontonasal
2.37318e-35	0.390558	0.343	0.23	4.13646e-31	sh3bgrl3	0	Frontonasal
4.80832e-35	0.483021	0.459	0.361	8.38091e-31	calm1a	0	Frontonasal
5.27139e-35	0.41569	0.281	0.17	9.18804e-31	vat1	0	Frontonasal
5.67669e-35	0.33222	0.184	0.09	9.89447e-31	acsf2	0	Frontonasal
9.73834e-35	0.381928	0.339	0.228	1.69739e-30	atp2b4	0	Frontonasal
1.85051e-34	0.378043	0.241	0.136	3.22545e-30	ctdsp2	0	Frontonasal
4.84661e-34	0.378817	0.319	0.209	8.44764e-30	appb	0	Frontonasal
6.08938e-34	0.27606	0.117	0.044	1.06138e-29	tes	0	Frontonasal
7.7252e-34	0.255204	0.139	0.057	1.3465e-29	gdi1	0	Frontonasal
1.35685e-33	0.468455	0.387	0.282	2.36499e-29	si:dkey-56m19.5	0	Frontonasal
2.18686e-33	0.405387	0.572	0.517	3.8117e-29	hif1al	0	Frontonasal
2.67835e-33	0.393326	0.614	0.567	4.66837e-29	sec11a	0	Frontonasal
3.30645e-33	0.415811	0.339	0.236	5.76315e-29	ndrg2	0	Frontonasal
3.65422e-33	0.445825	0.265	0.158	6.3693e-29	vasnb	0	Frontonasal
4.7274e-33	0.362164	0.227	0.127	8.23985e-29	iqgap1	0	Frontonasal
5.08133e-33	0.436381	0.544	0.466	8.85675e-29	neo1a	0	Frontonasal
5.0887e-33	0.45258	0.383	0.282	8.8696e-29	pdia6	0	Frontonasal
6.14891e-33	0.386174	0.39	0.287	1.07176e-28	cst14a.2	0	Frontonasal
8.94354e-33	0.381026	0.216	0.119	1.55886e-28	mmp14a	0	Frontonasal
1.22845e-32	0.315079	0.923	0.912	2.14118e-28	mt-nd1	0	Frontonasal
1.65005e-32	0.373241	0.523	0.437	2.87604e-28	calm2a	0	Frontonasal
2.26771e-32	0.272059	0.163	0.077	3.95263e-28	cblb	0	Frontonasal
3.05688e-32	0.253627	0.136	0.057	5.32814e-28	tpm4b	0	Frontonasal
3.19578e-32	0.291803	0.854	0.856	5.57025e-28	calm3a	0	Frontonasal
5.09029e-32	0.319601	0.305	0.185	8.87237e-28	pbx1a	0	Frontonasal
7.07526e-32	0.399857	0.353	0.247	1.23322e-27	arpc5a	0	Frontonasal
8.55938e-32	0.320806	0.834	0.833	1.4919e-27	pfn2	0	Frontonasal
1.46513e-31	0.304331	0.159	0.074	2.55372e-27	fkbp10b	0	Frontonasal
1.86987e-31	0.42564	0.384	0.286	3.25918e-27	myo1b	0	Frontonasal
2.91066e-31	0.342466	0.224	0.126	5.07329e-27	rrbp1b	0	Frontonasal
6.36614e-31	0.339765	0.194	0.102	1.10962e-26	dag1	0	Frontonasal
6.58046e-31	0.394195	0.528	0.456	1.14697e-26	ddost	0	Frontonasal
7.36562e-31	0.367019	0.588	0.532	1.28383e-26	ap2m1a	0	Frontonasal
4.70094e-30	0.379077	0.589	0.543	8.19373e-26	gnb1a	0	Frontonasal
5.07939e-30	0.337959	0.736	0.72	8.85338e-26	rhoaa	0	Frontonasal
2.01898e-29	0.474032	0.281	0.171	3.51908e-25	emx2	0	Frontonasal
2.05559e-29	0.407397	0.374	0.283	3.58289e-25	flot2a	0	Frontonasal
2.70326e-29	0.33229	0.65	0.618	4.71179e-25	arhgdia	0	Frontonasal
3.68157e-29	0.386318	0.498	0.424	6.41698e-25	ctnnb2	0	Frontonasal
4.25088e-29	0.346248	0.272	0.174	7.40929e-25	slit3	0	Frontonasal
4.5508e-29	0.262934	0.155	0.075	7.93205e-25	si:ch211-212k18.8	0	Frontonasal
5.73067e-29	0.374287	0.225	0.132	9.98856e-25	lrrc17	0	Frontonasal
6.7864e-29	0.264333	0.881	0.886	1.18287e-24	mt-nd4	0	Frontonasal
9.02757e-29	0.261034	0.146	0.068	1.57351e-24	ckap4	0	Frontonasal
1.10717e-28	0.36879	0.249	0.154	1.9298e-24	adh8b	0	Frontonasal
1.35821e-27	0.367877	0.544	0.491	2.36736e-23	rab2a	0	Frontonasal
1.76971e-27	0.330313	0.685	0.661	3.08461e-23	spcs1	0	Frontonasal
2.38741e-27	0.373482	0.305	0.212	4.16126e-23	manf	0	Frontonasal
3.18482e-27	0.372083	0.297	0.202	5.55114e-23	antxr1c	0	Frontonasal
3.24225e-27	0.308077	0.195	0.107	5.65124e-23	stox1	0	Frontonasal
3.85226e-27	0.276346	0.169	0.088	6.71449e-23	zfp36l1b	0	Frontonasal
3.99363e-27	0.292868	0.184	0.099	6.96089e-23	cd248a	0	Frontonasal
6.81699e-27	0.394272	0.341	0.25	1.1882e-22	kdelr2b	0	Frontonasal
8.50154e-27	0.267815	0.148	0.072	1.48182e-22	slc44a2	0	Frontonasal
9.60778e-27	0.357267	0.541	0.485	1.67464e-22	ptp4a1	0	Frontonasal
1.05991e-26	0.32165	0.702	0.689	1.84742e-22	lmnb2	0	Frontonasal
2.916e-26	0.314167	0.754	0.741	5.08259e-22	dbi	0	Frontonasal
8.61248e-26	0.253007	0.287	0.192	1.50115e-21	abracl	0	Frontonasal
8.69752e-26	0.353556	0.227	0.141	1.51598e-21	sgms1	0	Frontonasal
8.73696e-26	0.364773	0.494	0.425	1.52285e-21	notch2	0	Frontonasal
9.60053e-26	0.36014	0.245	0.156	1.67337e-21	si:ch211-11k18.4	0	Frontonasal
1.71671e-25	0.417015	0.328	0.234	2.99222e-21	sox6	0	Frontonasal
5.03647e-25	0.351224	0.295	0.207	8.77857e-21	afdna	0	Frontonasal
1.10395e-24	0.396798	0.441	0.362	1.92419e-20	nrip1b	0	Frontonasal
1.58189e-24	0.286829	0.77	0.743	2.75723e-20	lin28a	0	Frontonasal
2.08291e-24	0.5291	0.274	0.189	3.63051e-20	igf2b	0	Frontonasal
2.51054e-24	0.285512	0.19	0.111	4.37588e-20	rhoca	0	Frontonasal
2.5122e-24	0.345637	0.401	0.319	4.37876e-20	pgrmc1	0	Frontonasal
3.15752e-24	0.299483	0.171	0.091	5.50356e-20	adam8a	0	Frontonasal
4.02864e-24	0.345645	0.575	0.531	7.02193e-20	tspan7	0	Frontonasal
6.05495e-24	0.308315	0.239	0.155	1.05538e-19	ska2	0	Frontonasal
7.30001e-24	0.355884	0.311	0.226	1.27239e-19	mmp14b	0	Frontonasal
1.12804e-23	0.295503	0.19	0.11	1.96617e-19	creb3l2	0	Frontonasal
1.47559e-23	0.268679	0.795	0.8	2.57196e-19	hnrnpa0a	0	Frontonasal
1.61166e-23	0.333568	0.36	0.277	2.80912e-19	si:ch73-386h18.1	0	Frontonasal
3.09002e-23	0.373702	0.389	0.315	5.3859e-19	slc25a55a	0	Frontonasal
3.76477e-23	0.286091	0.863	0.866	6.56199e-19	tubb4b	0	Frontonasal
5.17629e-23	0.352376	0.266	0.181	9.02228e-19	lrp5	0	Frontonasal
6.22922e-23	0.281878	0.711	0.699	1.08575e-18	oaz1a	0	Frontonasal
7.36562e-23	0.332419	0.488	0.43	1.28383e-18	ostc	0	Frontonasal
7.63593e-23	0.260743	0.875	0.867	1.33094e-18	mt-nd2	0	Frontonasal
1.00556e-22	0.346603	0.219	0.138	1.7527e-18	robo3	0	Frontonasal
1.039e-22	0.348362	0.381	0.309	1.81097e-18	lims1	0	Frontonasal
1.16281e-22	0.369024	0.347	0.266	2.02678e-18	rnd3a	0	Frontonasal
1.59862e-22	0.275259	0.171	0.097	2.78639e-18	lpar1	0	Frontonasal
2.40085e-22	0.32933	0.234	0.154	4.18468e-18	cachd1	0	Frontonasal
2.50821e-22	0.343149	0.269	0.183	4.37181e-18	efemp2a	0	Frontonasal
2.61364e-22	0.338208	0.334	0.257	4.55558e-18	cdc42ep5	0	Frontonasal
2.87771e-22	0.270153	0.144	0.076	5.01585e-18	ms4a17a.8	0	Frontonasal
3.5847e-22	0.380133	0.175	0.1	6.24813e-18	col6a4a	0	Frontonasal
5.40828e-22	0.261889	0.729	0.73	9.42664e-18	ywhabl	0	Frontonasal
8.57761e-22	0.371772	0.465	0.405	1.49508e-17	tram1	0	Frontonasal
9.01448e-22	0.341994	0.334	0.255	1.57122e-17	sntb2	0	Frontonasal
2.04931e-21	0.276585	0.889	0.9	3.57195e-17	dynll1	0	Frontonasal
4.105e-21	0.316215	0.236	0.158	7.15502e-17	rras	0	Frontonasal
5.16518e-21	0.282924	0.5	0.448	9.00292e-17	capza1b	0	Frontonasal
7.6936e-21	0.299966	0.198	0.124	1.341e-16	lama4	0	Frontonasal
8.26766e-21	0.375591	0.44	0.386	1.44105e-16	sec61a1	0	Frontonasal
8.62999e-21	0.274892	0.17	0.098	1.50421e-16	tent5ba	0	Frontonasal
1.18083e-20	0.260876	0.166	0.095	2.05819e-16	plekhg2	0	Frontonasal
1.24293e-20	0.33369	0.203	0.126	2.16642e-16	tp53inp2	0	Frontonasal
1.87046e-20	0.339566	0.288	0.214	3.26022e-16	rhocb	0	Frontonasal
2.62655e-20	0.30092	0.292	0.212	4.57808e-16	emd	0	Frontonasal
4.40237e-20	0.377096	0.465	0.413	7.67332e-16	cd82a	0	Frontonasal
4.67294e-20	0.31403	0.261	0.185	8.14494e-16	anxa11b	0	Frontonasal
1.29352e-19	0.343409	0.375	0.308	2.25461e-15	tmed9	0	Frontonasal
2.01336e-19	0.252348	0.218	0.142	3.50929e-15	efnb3b	0	Frontonasal
4.71517e-19	0.284026	0.72	0.722	8.21854e-15	mt-nd5	0	Frontonasal
5.66079e-19	0.257016	0.198	0.126	9.86677e-15	tax1bp3	0	Frontonasal
1.20956e-18	0.30634	0.22	0.151	2.10826e-14	erlec1	0	Frontonasal
1.27006e-17	0.276149	0.288	0.215	2.21371e-13	ssuh2rs1	0	Frontonasal
1.29333e-17	0.318879	0.303	0.234	2.25428e-13	wasf2	0	Frontonasal
1.3307e-17	0.369648	0.38	0.306	2.3194e-13	ednraa	0	Frontonasal
1.64688e-17	0.309385	0.398	0.341	2.87051e-13	reep5	0	Frontonasal
2.18127e-17	0.30388	0.33	0.262	3.80196e-13	ppp2r1bb	0	Frontonasal
3.46517e-17	0.326624	0.39	0.333	6.0398e-13	kirrel1a	0	Frontonasal
3.67632e-17	0.312798	0.294	0.225	6.40783e-13	pcdh2g28	0	Frontonasal
4.84764e-17	0.289182	0.495	0.463	8.44944e-13	hsbp1b	0	Frontonasal
5.32208e-17	0.349367	0.461	0.427	9.27638e-13	serp1	0	Frontonasal
8.10216e-17	0.253263	0.194	0.127	1.41221e-12	tram2	0	Frontonasal
8.19786e-17	0.302292	0.289	0.223	1.42889e-12	cyfip1	0	Frontonasal
9.35589e-17	0.304354	0.481	0.453	1.63073e-12	spcs3	0	Frontonasal
1.12065e-16	0.308932	0.573	0.556	1.9533e-12	mtdha	0	Frontonasal
1.35767e-16	0.328714	0.33	0.268	2.36642e-12	zgc:153675	0	Frontonasal
1.79673e-16	0.27746	0.202	0.135	3.13171e-12	rab13	0	Frontonasal
1.884e-16	0.316892	0.457	0.42	3.28382e-12	rhoab	0	Frontonasal
3.41448e-16	0.259695	0.162	0.1	5.95144e-12	ms4a17a.9	0	Frontonasal
4.04995e-16	0.283036	0.274	0.207	7.05906e-12	ilk	0	Frontonasal
6.75394e-16	0.272058	0.236	0.169	1.17721e-11	rras2	0	Frontonasal
1.07395e-15	0.269242	0.191	0.128	1.8719e-11	tspan4b	0	Frontonasal
1.11739e-15	0.350494	0.35	0.29	1.94761e-11	tox	0	Frontonasal
1.59027e-15	0.295643	0.401	0.353	2.77184e-11	arpc1a	0	Frontonasal
2.02933e-15	0.31508	0.246	0.182	3.53713e-11	si:dkey-30c15.10	0	Frontonasal
2.2201e-15	0.280686	0.553	0.527	3.86964e-11	canx	0	Frontonasal
3.71416e-15	0.260407	0.205	0.142	6.47378e-11	p3h1	0	Frontonasal
4.23157e-15	0.286228	0.572	0.573	7.37563e-11	snx12	0	Frontonasal
7.83364e-15	0.25814	0.659	0.656	1.3654e-10	si:ch73-46j18.5	0	Frontonasal
8.92621e-15	0.277403	0.419	0.373	1.55584e-10	krtcap2	0	Frontonasal
1.31244e-14	0.294106	0.437	0.401	2.28758e-10	rab1ab	0	Frontonasal
2.18899e-14	0.278101	0.493	0.473	3.81541e-10	gmfb	0	Frontonasal
2.48059e-14	0.305429	0.344	0.292	4.32367e-10	nckap1	0	Frontonasal
2.54075e-14	0.302121	0.454	0.41	4.42852e-10	angptl4	0	Frontonasal
2.88069e-14	0.279559	0.304	0.244	5.02104e-10	sh3bgrl	0	Frontonasal
3.14665e-14	0.370433	0.184	0.126	5.4846e-10	ramp2	0	Frontonasal
3.18649e-14	0.258089	0.242	0.179	5.55406e-10	zgc:158343	0	Frontonasal
1.02412e-13	0.283965	0.537	0.531	1.78504e-09	arf5	0	Frontonasal
1.31682e-13	0.269137	0.236	0.177	2.29521e-09	dock7	0	Frontonasal
1.36669e-13	0.269459	0.314	0.256	2.38213e-09	glrx	0	Frontonasal
1.56413e-13	0.27887	0.481	0.445	2.72628e-09	fzd7a	0	Frontonasal
4.41332e-13	0.253441	0.403	0.362	7.69242e-09	arf2a	0	Frontonasal
5.19918e-13	0.254095	0.177	0.121	9.06216e-09	rasgef1ba	0	Frontonasal
5.66298e-13	0.401227	0.379	0.33	9.87057e-09	nr2f2	0	Frontonasal
6.84088e-13	0.280974	0.284	0.231	1.19237e-08	nr2f6a	0	Frontonasal
7.15844e-13	0.277103	0.427	0.396	1.24772e-08	mgst3b	0	Frontonasal
9.74313e-13	0.279535	0.336	0.287	1.69823e-08	rab11a	0	Frontonasal
1.75529e-12	0.278601	0.261	0.206	3.05947e-08	gnai1	0	Frontonasal
1.87644e-12	0.272169	0.254	0.201	3.27063e-08	rcn1	0	Frontonasal
2.17224e-12	0.301935	0.441	0.412	3.78621e-08	ctsla	0	Frontonasal
2.86721e-12	0.27201	0.272	0.218	4.99754e-08	fzd7b	0	Frontonasal
3.33641e-12	0.297869	0.23	0.177	5.81537e-08	nt5dc2	0	Frontonasal
3.38643e-12	0.256032	0.463	0.437	5.90255e-08	capza1a	0	Frontonasal
3.41915e-12	0.271984	0.319	0.269	5.95957e-08	sept8a	0	Frontonasal
4.57296e-12	0.293118	0.252	0.201	7.97068e-08	txndc5	0	Frontonasal
5.81191e-12	0.255222	0.346	0.302	1.01302e-07	ctnna1	0	Frontonasal
6.87842e-12	0.280549	0.225	0.173	1.19891e-07	dnajb11	0	Frontonasal
1.13476e-11	0.269226	0.28	0.229	1.97788e-07	bmpr1aa	0	Frontonasal
2.31814e-11	0.2868	0.392	0.351	4.04051e-07	twist3	0	Frontonasal
2.71177e-11	0.271368	0.256	0.205	4.72662e-07	tnfsf10l	0	Frontonasal
4.32613e-11	0.268969	0.23	0.177	7.54045e-07	runx1t1	0	Frontonasal
7.13511e-11	0.251246	0.27	0.225	1.24365e-06	cdc42bpb	0	Frontonasal
7.65499e-11	0.258107	0.23	0.181	1.33426e-06	reep3b	0	Frontonasal
2.13749e-10	0.300699	0.355	0.322	3.72564e-06	sptan1	0	Frontonasal
2.2233e-10	0.285892	0.444	0.425	3.87521e-06	si:ch211-133n4.4	0	Frontonasal
2.65768e-10	0.281987	0.272	0.23	4.63233e-06	rgl1	0	Frontonasal
5.14055e-10	0.266095	0.284	0.243	8.95998e-06	prkcsh	0	Frontonasal
6.02585e-10	0.268227	0.299	0.261	1.05031e-05	rab5aa	0	Frontonasal
6.49135e-10	0.252193	0.232	0.185	1.13144e-05	atp1b3a	0	Frontonasal
9.31142e-10	0.286281	0.364	0.339	1.62298e-05	rpn1	0	Frontonasal
1.47892e-09	0.292914	0.395	0.371	2.57776e-05	jmjd1cb	0	Frontonasal
3.14347e-09	0.393342	0.223	0.179	5.47907e-05	foxd2	0	Frontonasal
4.83286e-09	0.250933	0.27	0.23	8.42368e-05	fmnl3	0	Frontonasal
2.92827e-08	0.250458	0.399	0.387	0.000510397	rab5if	0	Frontonasal
1.43948e-07	0.250562	0.311	0.285	0.00250901	itm2ba	0	Frontonasal
6.81415e-07	0.271148	0.274	0.244	0.0118771	chac1	0	Frontonasal
1.33199e-06	0.280463	0.524	0.56	0.0232166	midn	0	Frontonasal
3.20295e-06	0.308141	0.428	0.409	0.0558274	histh1l	0	Frontonasal
4.53022e-05	0.258501	0.465	0.455	0.789617	fosab	0	Frontonasal
0	2.52704	0.707	0.022	0	hand2	1	Ventral arches 1&2
0	1.87495	0.799	0.114	0	dlx5a	1	Ventral arches 1&2
0	1.74444	0.699	0.151	0	barx1	1	Ventral arches 1&2
0	1.73338	0.397	0.055	0	dlx4a	1	Ventral arches 1&2
0	1.44001	0.503	0.048	0	dlx3b	1	Ventral arches 1&2
0	1.4316	0.564	0.028	0	dlx6a	1	Ventral arches 1&2
0	0.971117	0.573	0.117	0	si:ch211-156j16.1	1	Ventral arches 1&2
0	0.939672	0.382	0.024	0	dlx4b	1	Ventral arches 1&2
1.22993e-302	0.895251	0.513	0.113	2.14377e-298	mab21l1	1	Ventral arches 1&2
2.48639e-210	0.786523	0.722	0.306	4.33378e-206	dlx2a	1	Ventral arches 1&2
1.43473e-205	0.793355	0.475	0.142	2.50074e-201	rhoub	1	Ventral arches 1&2
4.84519e-178	0.768995	0.865	0.471	8.44516e-174	hapln1a	1	Ventral arches 1&2
1.18347e-174	0.622286	0.406	0.114	2.0628e-170	dlx1a	1	Ventral arches 1&2
6.04575e-172	0.747233	0.423	0.124	1.05377e-167	col6a1	1	Ventral arches 1&2
4.16872e-169	0.734509	0.963	0.787	7.26608e-165	npm1a	1	Ventral arches 1&2
8.11401e-164	0.664813	0.519	0.199	1.41427e-159	pdgfbb	1	Ventral arches 1&2
5.97378e-163	0.70803	0.446	0.144	1.04123e-158	hoxa2b	1	Ventral arches 1&2
2.84199e-154	0.61464	0.965	0.855	4.95359e-150	sem1	1	Ventral arches 1&2
2.97155e-154	0.633167	0.974	0.845	5.17942e-150	ncl	1	Ventral arches 1&2
2.93721e-150	0.664171	0.391	0.117	5.11956e-146	cdh6	1	Ventral arches 1&2
2.52558e-147	0.637673	0.894	0.65	4.40209e-143	ahcy	1	Ventral arches 1&2
1.58681e-145	0.445901	0.254	0.049	2.76582e-141	nog2	1	Ventral arches 1&2
9.18066e-144	0.708956	0.87	0.606	1.60019e-139	mycn	1	Ventral arches 1&2
8.24861e-142	0.447674	0.208	0.032	1.43773e-137	si:dkey-46i9.1	1	Ventral arches 1&2
1.92487e-140	0.633521	0.928	0.717	3.35504e-136	hspe1	1	Ventral arches 1&2
2.85688e-139	0.41847	0.253	0.052	4.97955e-135	oc90	1	Ventral arches 1&2
9.0018e-139	0.257688	0.124	0.006	1.56901e-134	nav3	1	Ventral arches 1&2
2.35441e-134	0.522398	0.15	0.015	4.10373e-130	gsc	1	Ventral arches 1&2
3.02499e-127	0.609271	0.446	0.169	5.27256e-123	crabp2b	1	Ventral arches 1&2
6.14447e-127	0.491052	0.351	0.108	1.07098e-122	col6a2	1	Ventral arches 1&2
2.80563e-120	0.351029	1	0.987	4.89021e-116	cirbpa	1	Ventral arches 1&2
2.78658e-118	0.335177	0.199	0.036	4.85701e-114	epha7	1	Ventral arches 1&2
2.14877e-117	0.633909	0.747	0.473	3.7453e-113	hspd1	1	Ventral arches 1&2
3.32517e-112	0.474081	0.991	0.887	5.79578e-108	stmn1a	1	Ventral arches 1&2
2.18197e-108	0.306547	0.178	0.032	3.80318e-104	sox9b	1	Ventral arches 1&2
3.35149e-102	0.56349	0.753	0.489	5.84164e-98	c1qbp	1	Ventral arches 1&2
1.53362e-101	0.496505	0.891	0.699	2.67309e-97	fbl	1	Ventral arches 1&2
5.65437e-101	0.504506	0.395	0.156	9.85556e-97	bambia	1	Ventral arches 1&2
2.23905e-95	0.455857	0.645	0.352	3.90266e-91	si:dkey-16p21.8	1	Ventral arches 1&2
1.41624e-93	0.464833	0.919	0.717	2.4685e-89	nop58	1	Ventral arches 1&2
1.79219e-93	0.499445	0.858	0.646	3.1238e-89	snu13b	1	Ventral arches 1&2
9.01325e-92	0.325978	0.2	0.048	1.57101e-87	msx1a	1	Ventral arches 1&2
6.01236e-91	0.492911	0.918	0.741	1.04795e-86	zbtb16a	1	Ventral arches 1&2
1.63701e-90	0.482667	0.858	0.635	2.85331e-86	pa2g4a	1	Ventral arches 1&2
1.16786e-87	0.445786	0.939	0.793	2.03557e-83	nop56	1	Ventral arches 1&2
2.10839e-85	0.427329	0.934	0.758	3.67493e-81	prmt1	1	Ventral arches 1&2
4.04179e-83	0.582564	0.7	0.454	7.04484e-79	vasna	1	Ventral arches 1&2
1.13676e-82	0.456067	0.649	0.389	1.98137e-78	tktb	1	Ventral arches 1&2
1.36451e-77	0.311726	1	0.986	2.37834e-73	hmgb2a	1	Ventral arches 1&2
9.25278e-77	0.445977	0.662	0.414	1.61276e-72	cad	1	Ventral arches 1&2
1.31588e-73	0.420621	0.877	0.696	2.29358e-69	atp5if1a	1	Ventral arches 1&2
2.23353e-73	0.443875	0.676	0.433	3.89304e-69	nop2	1	Ventral arches 1&2
7.20298e-71	0.399292	0.867	0.696	1.25548e-66	cnbpa	1	Ventral arches 1&2
3.57129e-70	0.353523	0.482	0.253	6.22476e-66	atic	1	Ventral arches 1&2
7.29326e-70	0.399872	0.432	0.219	1.27122e-65	sept9a	1	Ventral arches 1&2
1.41564e-69	0.454868	0.63	0.382	2.46746e-65	apln	1	Ventral arches 1&2
2.17699e-69	0.332641	0.98	0.897	3.79449e-65	setb	1	Ventral arches 1&2
1.09338e-68	0.291926	0.186	0.054	1.90576e-64	mdkb	1	Ventral arches 1&2
3.18109e-68	0.425534	0.593	0.358	5.54463e-64	ddx24	1	Ventral arches 1&2
3.74871e-68	0.300152	0.99	0.933	6.53401e-64	seta	1	Ventral arches 1&2
4.42999e-68	0.396557	0.849	0.657	7.72147e-64	dkc1	1	Ventral arches 1&2
1.45564e-66	0.470578	0.394	0.198	2.53718e-62	meis2a.1	1	Ventral arches 1&2
3.4569e-66	0.311951	0.645	0.361	6.02537e-62	mab21l2	1	Ventral arches 1&2
4.48567e-66	0.349889	0.939	0.799	7.81852e-62	ranbp1	1	Ventral arches 1&2
1.66316e-64	0.387228	0.718	0.483	2.89889e-60	npm3	1	Ventral arches 1&2
2.32369e-64	0.41159	0.77	0.549	4.0502e-60	nhp2	1	Ventral arches 1&2
1.87946e-62	0.40571	0.85	0.668	3.2759e-58	nap1l1	1	Ventral arches 1&2
1.1087e-61	0.355014	0.844	0.658	1.93247e-57	ptges3b	1	Ventral arches 1&2
5.46946e-61	0.365705	0.55	0.329	9.53328e-57	cyyr1	1	Ventral arches 1&2
6.54815e-61	0.381019	0.797	0.588	1.14134e-56	nop10	1	Ventral arches 1&2
1.1913e-59	0.446994	0.568	0.354	2.07644e-55	sox11b	1	Ventral arches 1&2
1.43605e-59	0.304953	0.302	0.134	2.50304e-55	adsl	1	Ventral arches 1&2
5.94624e-59	0.281726	0.993	0.956	1.03643e-54	eif5a2	1	Ventral arches 1&2
3.15781e-58	0.300033	0.988	0.927	5.50406e-54	cbx3a	1	Ventral arches 1&2
9.74737e-58	0.342648	0.862	0.666	1.69897e-53	parp1	1	Ventral arches 1&2
1.48135e-57	0.292689	0.277	0.116	2.582e-53	pcdh18a	1	Ventral arches 1&2
2.34245e-57	0.366558	0.539	0.325	4.08289e-53	gnl3	1	Ventral arches 1&2
2.63836e-57	0.330916	0.566	0.341	4.59866e-53	cdkn2aipnl	1	Ventral arches 1&2
6.23416e-57	0.378609	0.34	0.163	1.08661e-52	hoxb2a	1	Ventral arches 1&2
8.42592e-57	0.374788	0.657	0.436	1.46864e-52	ppa1b	1	Ventral arches 1&2
8.91816e-57	0.360595	0.852	0.679	1.55444e-52	pa2g4b	1	Ventral arches 1&2
1.53172e-56	0.366185	0.607	0.389	2.66979e-52	nolc1	1	Ventral arches 1&2
4.32963e-56	0.295155	0.285	0.126	7.54655e-52	chchd10	1	Ventral arches 1&2
8.84802e-56	0.338912	0.474	0.268	1.54221e-51	ddx27	1	Ventral arches 1&2
1.60154e-55	0.341741	0.558	0.345	2.79148e-51	prps1a	1	Ventral arches 1&2
1.12165e-54	0.27529	0.981	0.903	1.95504e-50	snrpb	1	Ventral arches 1&2
5.20843e-54	0.349707	0.588	0.374	9.07829e-50	pes	1	Ventral arches 1&2
4.04931e-53	0.329392	0.439	0.245	7.05795e-49	ccdc187	1	Ventral arches 1&2
4.66004e-53	0.342708	0.624	0.407	8.12246e-49	rbm28	1	Ventral arches 1&2
7.66737e-53	0.350647	0.489	0.286	1.33642e-48	mybbp1a	1	Ventral arches 1&2
1.00184e-52	0.363607	0.57	0.361	1.7462e-48	wdr43	1	Ventral arches 1&2
4.54712e-52	0.308222	0.497	0.29	7.92563e-48	esf1	1	Ventral arches 1&2
6.15849e-51	0.317091	0.592	0.377	1.07343e-46	ssb	1	Ventral arches 1&2
1.18899e-50	0.322459	0.903	0.768	2.07242e-46	prdx2	1	Ventral arches 1&2
3.06815e-50	0.252339	0.233	0.096	5.34779e-46	si:dkey-68o6.5	1	Ventral arches 1&2
4.98388e-50	0.343445	0.838	0.679	8.68689e-46	igf2bp3	1	Ventral arches 1&2
3.31328e-49	0.326645	0.536	0.334	5.77504e-45	hspa9	1	Ventral arches 1&2
6.98951e-49	0.326828	0.443	0.253	1.21827e-44	rrp1	1	Ventral arches 1&2
2.38792e-48	0.289971	0.32	0.156	4.16215e-44	mycb	1	Ventral arches 1&2
3.28151e-48	0.301791	0.474	0.281	5.71968e-44	twistnb	1	Ventral arches 1&2
3.41618e-48	0.269887	0.541	0.336	5.9544e-44	paics	1	Ventral arches 1&2
4.28582e-48	0.251639	0.984	0.924	7.47019e-44	hnrnpabb	1	Ventral arches 1&2
7.39744e-48	0.303884	0.499	0.298	1.28937e-43	nat8l	1	Ventral arches 1&2
1.12821e-47	0.301646	0.519	0.314	1.96647e-43	gstm.1	1	Ventral arches 1&2
1.7114e-47	0.345069	0.568	0.369	2.98297e-43	si:dkey-102m7.3	1	Ventral arches 1&2
2.64966e-47	0.32801	0.839	0.669	4.61836e-43	abcf1	1	Ventral arches 1&2
1.17151e-46	0.268696	0.971	0.882	2.04195e-42	snrpd1	1	Ventral arches 1&2
1.25241e-46	0.306953	0.476	0.286	2.18295e-42	lyar	1	Ventral arches 1&2
1.27446e-46	0.303551	0.417	0.233	2.22138e-42	meis1a	1	Ventral arches 1&2
4.75845e-46	0.284934	0.915	0.788	8.29398e-42	cox7a2a	1	Ventral arches 1&2
9.80696e-46	0.287632	0.492	0.298	1.70935e-41	bxdc2	1	Ventral arches 1&2
1.287e-45	0.27049	0.264	0.124	2.24325e-41	zgc:56699	1	Ventral arches 1&2
7.29821e-45	0.292653	0.53	0.327	1.27208e-40	timm8b	1	Ventral arches 1&2
9.00135e-45	0.261378	0.973	0.887	1.56894e-40	snrpg	1	Ventral arches 1&2
9.41235e-45	0.266616	0.979	0.901	1.64057e-40	mibp2	1	Ventral arches 1&2
1.31551e-44	0.310451	0.799	0.622	2.29293e-40	apex1	1	Ventral arches 1&2
1.61954e-44	0.293222	0.505	0.314	2.82287e-40	UTP14C	1	Ventral arches 1&2
9.12091e-44	0.302028	0.643	0.447	1.58977e-39	mif	1	Ventral arches 1&2
1.08147e-43	0.307026	0.953	0.87	1.885e-39	ccnd1	1	Ventral arches 1&2
2.27724e-43	0.29033	0.893	0.755	3.96923e-39	eif2s2	1	Ventral arches 1&2
2.31299e-43	0.303324	0.808	0.63	4.03154e-39	ssrp1a	1	Ventral arches 1&2
2.78664e-43	0.289166	0.385	0.217	4.85711e-39	cdk6	1	Ventral arches 1&2
4.48502e-43	0.290772	0.795	0.632	7.81739e-39	pdap1a	1	Ventral arches 1&2
1.57784e-42	0.256317	0.388	0.217	2.75017e-38	rpia	1	Ventral arches 1&2
2.7981e-42	0.30524	0.579	0.382	4.87709e-38	ddx18	1	Ventral arches 1&2
2.87805e-42	0.270439	0.372	0.206	5.01643e-38	pprc1	1	Ventral arches 1&2
3.27618e-42	0.296808	0.696	0.5	5.71038e-38	ldhba	1	Ventral arches 1&2
6.03798e-42	0.291087	0.444	0.267	1.05242e-37	mphosph10	1	Ventral arches 1&2
7.38953e-42	0.3038	0.971	0.851	1.28799e-37	pcna	1	Ventral arches 1&2
1.06528e-41	0.306257	0.514	0.329	1.85679e-37	timm10	1	Ventral arches 1&2
1.73161e-41	0.273483	0.396	0.229	3.0182e-37	ppan	1	Ventral arches 1&2
2.83871e-41	0.250779	0.942	0.84	4.94786e-37	COX5B.1	1	Ventral arches 1&2
4.86281e-41	0.27852	0.435	0.259	8.47587e-37	tsr2	1	Ventral arches 1&2
1.85945e-40	0.290529	0.571	0.379	3.24103e-36	st13	1	Ventral arches 1&2
2.14147e-40	0.268218	0.413	0.242	3.73259e-36	bop1	1	Ventral arches 1&2
2.43579e-40	0.26688	0.857	0.691	4.24559e-36	hypk	1	Ventral arches 1&2
2.89572e-40	0.28939	0.531	0.348	5.04724e-36	MYG1	1	Ventral arches 1&2
3.49758e-40	0.265951	0.866	0.696	6.09629e-36	snrpd3l	1	Ventral arches 1&2
4.8289e-40	0.255196	0.439	0.263	8.41677e-36	pdcd11	1	Ventral arches 1&2
6.64468e-40	0.265786	0.491	0.307	1.15817e-35	bms1	1	Ventral arches 1&2
1.49553e-39	0.261204	0.374	0.211	2.6067e-35	got2b	1	Ventral arches 1&2
1.53543e-39	0.30265	0.806	0.659	2.67626e-35	hint1	1	Ventral arches 1&2
1.54589e-39	0.282949	0.736	0.555	2.69449e-35	tomm6	1	Ventral arches 1&2
1.80932e-39	0.271568	0.819	0.666	3.15365e-35	metap2b	1	Ventral arches 1&2
3.60914e-39	0.292271	0.566	0.383	6.29073e-35	rpl7l1	1	Ventral arches 1&2
2.37594e-38	0.287485	0.336	0.186	4.14127e-34	lmo4b	1	Ventral arches 1&2
9.65301e-38	0.258979	0.47	0.293	1.68252e-33	ywhah	1	Ventral arches 1&2
1.13928e-37	0.261827	0.858	0.699	1.98577e-33	cct5	1	Ventral arches 1&2
1.78432e-37	0.280151	0.775	0.615	3.11006e-33	cycsb	1	Ventral arches 1&2
9.60055e-37	0.28179	0.495	0.32	1.67338e-32	gar1	1	Ventral arches 1&2
3.2539e-36	0.25127	0.854	0.681	5.67155e-32	magoh	1	Ventral arches 1&2
1.8752e-35	0.255673	0.482	0.309	3.26847e-31	nifk	1	Ventral arches 1&2
2.13355e-35	0.276536	0.668	0.478	3.71878e-31	si:ch211-156b7.4	1	Ventral arches 1&2
3.17516e-35	0.283984	0.562	0.379	5.53431e-31	ebna1bp2	1	Ventral arches 1&2
3.54183e-35	0.286666	0.766	0.608	6.17341e-31	ipo7	1	Ventral arches 1&2
2.16974e-34	0.289349	0.666	0.494	3.78185e-30	eif4bb	1	Ventral arches 1&2
2.21834e-34	0.284897	0.989	0.93	3.86657e-30	ptmaa	1	Ventral arches 1&2
2.76879e-34	0.259409	0.769	0.617	4.826e-30	usp10	1	Ventral arches 1&2
3.53106e-34	0.262757	0.705	0.529	6.15463e-30	ndufab1a	1	Ventral arches 1&2
4.93575e-34	0.254039	0.907	0.8	8.60301e-30	atp5pd	1	Ventral arches 1&2
5.65134e-34	0.294205	0.663	0.49	9.85029e-30	kars1	1	Ventral arches 1&2
7.51561e-34	0.254189	0.544	0.369	1.30997e-29	mrpl54	1	Ventral arches 1&2
1.03798e-33	0.277203	0.606	0.429	1.8092e-29	si:ch73-308l14.2	1	Ventral arches 1&2
4.2139e-33	0.253481	0.806	0.631	7.34483e-29	dut	1	Ventral arches 1&2
4.65535e-33	0.254898	0.515	0.341	8.11427e-29	tomm20a	1	Ventral arches 1&2
1.11272e-32	0.267596	0.607	0.436	1.93948e-28	abce1	1	Ventral arches 1&2
2.65473e-32	0.254725	0.904	0.795	4.62719e-28	atp5fa1	1	Ventral arches 1&2
4.01891e-32	0.26191	0.652	0.476	7.00497e-28	kpnb3	1	Ventral arches 1&2
1.21747e-31	0.264178	0.822	0.674	2.12206e-27	eif4g1a	1	Ventral arches 1&2
1.75436e-31	0.258729	0.595	0.425	3.05786e-27	si:ch211-217k17.7	1	Ventral arches 1&2
2.20539e-31	0.376011	0.201	0.098	3.84399e-27	hsp90aa1.2	1	Ventral arches 1&2
6.64741e-31	0.269665	0.833	0.689	1.15864e-26	gspt1l	1	Ventral arches 1&2
5.385e-28	0.266509	0.731	0.587	9.38605e-24	tomm7	1	Ventral arches 1&2
4.80525e-27	0.254469	0.471	0.327	8.37554e-23	mrpl11	1	Ventral arches 1&2
4.78899e-26	0.554181	0.281	0.171	8.34722e-22	grem2b	1	Ventral arches 1&2
1.05865e-25	0.256799	0.631	0.467	1.84523e-21	mcm3	1	Ventral arches 1&2
2.14217e-25	0.26511	0.617	0.463	3.7338e-21	prrx1b	1	Ventral arches 1&2
1.22029e-24	0.297273	0.45	0.309	2.12696e-20	ebf3a.1	1	Ventral arches 1&2
2.10248e-22	0.258725	0.405	0.279	3.66462e-18	meis1b	1	Ventral arches 1&2
3.91066e-17	0.625335	0.24	0.167	6.81628e-13	hoxb3a	1	Ventral arches 1&2
1.69857e-175	1.25048	0.424	0.131	2.9606e-171	igfbp5b	2	Dorsal arch 1
6.48031e-168	0.813981	0.703	0.35	1.12952e-163	mab21l2	2	Dorsal arch 1
3.42011e-158	0.85466	0.436	0.147	5.96125e-154	lhx6	2	Dorsal arch 1
3.0927e-157	0.587647	0.245	0.043	5.39058e-153	lhx8a	2	Dorsal arch 1
5.70595e-148	0.645419	0.423	0.138	9.94547e-144	grem2b	2	Dorsal arch 1
8.94955e-147	0.550252	0.926	0.625	1.55991e-142	tnc	2	Dorsal arch 1
9.21848e-121	0.721386	0.428	0.169	1.60678e-116	cxcr4a	2	Dorsal arch 1
1.79633e-118	0.775084	0.665	0.409	3.13101e-114	bahcc1b	2	Dorsal arch 1
2.55002e-110	0.646264	0.622	0.334	4.44468e-106	dlx2a	2	Dorsal arch 1
3.78278e-106	0.549762	0.922	0.772	6.59339e-102	foxp4	2	Dorsal arch 1
4.49345e-106	0.546664	0.81	0.487	7.83208e-102	hapln1a	2	Dorsal arch 1
1.47145e-86	0.526719	0.383	0.167	2.56473e-82	ednrab	2	Dorsal arch 1
6.92798e-84	0.547785	0.424	0.202	1.20755e-79	efna5a	2	Dorsal arch 1
4.31831e-83	0.614295	0.372	0.154	7.52682e-79	emx2	2	Dorsal arch 1
5.39513e-79	0.314155	0.998	0.967	9.40372e-75	eGFP	2	Dorsal arch 1
1.02653e-77	0.638915	0.519	0.298	1.78925e-73	nr2f2	2	Dorsal arch 1
1.82318e-77	0.498757	0.156	0.035	3.1778e-73	gbx2	2	Dorsal arch 1
7.04433e-74	0.660961	0.361	0.168	1.22783e-69	nr2f1a	2	Dorsal arch 1
1.57288e-68	0.491223	0.474	0.253	2.74153e-64	ndnf	2	Dorsal arch 1
5.30396e-64	0.537361	0.834	0.692	9.24479e-60	her6	2	Dorsal arch 1
4.43656e-55	0.370221	0.483	0.284	7.73292e-51	ednraa	2	Dorsal arch 1
2.80838e-52	0.436457	0.362	0.195	4.89501e-48	anxa3b	2	Dorsal arch 1
5.93451e-48	0.372779	0.873	0.739	1.03438e-43	twist1a	2	Dorsal arch 1
7.477e-44	0.334023	0.853	0.751	1.30324e-39	fli1a	2	Dorsal arch 1
3.81933e-41	0.44101	0.631	0.461	6.65709e-37	prrx1b	2	Dorsal arch 1
1.75236e-40	0.278427	0.616	0.404	3.05437e-36	dcn	2	Dorsal arch 1
1.41599e-38	0.35608	0.584	0.415	2.46808e-34	rgmd	2	Dorsal arch 1
1.56301e-37	0.366677	0.51	0.353	2.72432e-33	calm1a	2	Dorsal arch 1
1.65186e-37	0.34459	0.483	0.319	2.8792e-33	sox4a.1	2	Dorsal arch 1
9.24144e-37	0.283579	0.646	0.469	1.61078e-32	vasna	2	Dorsal arch 1
4.89648e-32	0.296542	0.479	0.333	8.53457e-28	twist3	2	Dorsal arch 1
2.66415e-31	0.495766	0.423	0.295	4.64361e-27	tead1b	2	Dorsal arch 1
2.84193e-31	0.413985	0.333	0.205	4.95349e-27	nr2f1b	2	Dorsal arch 1
4.11373e-31	0.439408	0.28	0.164	7.17024e-27	tbx2a	2	Dorsal arch 1
1.17744e-26	0.268359	0.786	0.653	2.05227e-22	sox11a	2	Dorsal arch 1
1.49521e-26	0.277865	0.413	0.273	2.60615e-22	cxcl12b	2	Dorsal arch 1
5.87308e-26	0.254912	0.233	0.131	1.02368e-21	bnc2	2	Dorsal arch 1
3.10823e-25	0.253002	0.515	0.385	5.41765e-21	si:dkey-16p21.8	2	Dorsal arch 1
2.28252e-23	0.279207	0.522	0.396	3.97844e-19	angptl4	2	Dorsal arch 1
4.16123e-22	0.275917	0.368	0.26	7.25302e-18	sox5	2	Dorsal arch 1
1.07939e-19	0.310632	0.577	0.487	1.88138e-15	nr2f5	2	Dorsal arch 1
1.14815e-18	0.253227	0.244	0.155	2.00123e-14	dlx1a	2	Dorsal arch 1
3.0714e-16	0.268027	0.448	0.352	5.35344e-12	hey1	2	Dorsal arch 1
5.87221e-16	0.262524	0.467	0.374	1.02353e-11	add3a	2	Dorsal arch 1
6.07349e-11	0.26243	0.444	0.368	1.05861e-06	h1-0	2	Dorsal arch 1
0	1.38391	0.555	0.075	0	pou3f3b	3	Dorsal arch 2
4.31049e-293	1.03799	0.589	0.139	7.51318e-289	hoxa2b	3	Dorsal arch 2
6.49149e-289	0.988876	0.567	0.135	1.13147e-284	hoxb2a	3	Dorsal arch 2
7.85283e-289	1.11335	0.416	0.062	1.36875e-284	fsta	3	Dorsal arch 2
7.65115e-272	1.01956	0.668	0.201	1.3336e-267	meis1a	3	Dorsal arch 2
2.01794e-236	0.813597	0.456	0.1	3.51727e-232	epha4l	3	Dorsal arch 2
2.94095e-230	1.0162	0.58	0.17	5.12607e-226	nr2f1b	3	Dorsal arch 2
4.94407e-212	1.14175	0.722	0.312	8.61752e-208	efnb2a	3	Dorsal arch 2
1.69791e-184	0.809985	0.511	0.157	2.95946e-180	ednrab	3	Dorsal arch 2
5.29138e-162	0.758235	0.62	0.25	9.22288e-158	meis1b	3	Dorsal arch 2
3.05406e-142	0.702279	0.516	0.19	5.32322e-138	meis2a.1	3	Dorsal arch 2
2.9379e-140	0.762626	0.744	0.362	5.12076e-136	mab21l2	3	Dorsal arch 2
5.37118e-128	0.822426	0.538	0.218	9.36196e-124	jag1b	3	Dorsal arch 2
2.17945e-120	0.488396	0.446	0.15	3.79878e-116	mab21l1	3	Dorsal arch 2
1.62858e-115	0.452579	0.174	0.024	2.83861e-111	pou3f3a	3	Dorsal arch 2
8.38897e-109	0.653968	0.617	0.322	1.4622e-104	arid3b	3	Dorsal arch 2
2.28654e-106	0.656832	0.458	0.177	3.98544e-102	cxcr4a	3	Dorsal arch 2
9.66779e-106	0.308274	0.144	0.017	1.6851e-101	cxcr4b	3	Dorsal arch 2
2.6431e-105	0.341315	0.216	0.045	4.60693e-101	gdf11	3	Dorsal arch 2
2.20176e-100	0.593453	0.638	0.325	3.83767e-96	hey1	3	Dorsal arch 2
4.47192e-95	0.600126	0.912	0.687	7.79455e-91	her6	3	Dorsal arch 2
2.62762e-90	0.349619	0.204	0.046	4.57995e-86	hgfa	3	Dorsal arch 2
6.27608e-87	0.578028	0.558	0.286	1.09392e-82	si:dkeyp-44a8.4	3	Dorsal arch 2
3.09251e-86	0.47387	0.399	0.159	5.39024e-82	fzd4	3	Dorsal arch 2
1.73164e-73	0.311526	0.136	0.024	3.01825e-69	her15.2	3	Dorsal arch 2
3.36117e-72	0.513099	0.891	0.725	5.85853e-68	lin28a	3	Dorsal arch 2
1.95588e-63	0.443925	0.422	0.204	3.4091e-59	znf503	3	Dorsal arch 2
4.05724e-59	0.422938	0.369	0.173	7.07176e-55	2023-09-12	3	Dorsal arch 2
1.80879e-56	0.461643	0.705	0.47	3.15273e-52	nr2f5	3	Dorsal arch 2
4.10433e-56	0.301725	0.176	0.051	7.15385e-52	ntd5	3	Dorsal arch 2
4.11505e-54	0.544622	0.569	0.362	7.17253e-50	add3a	3	Dorsal arch 2
2.96267e-53	0.272655	0.201	0.066	5.16393e-49	ebf2	3	Dorsal arch 2
5.23704e-52	0.371911	0.96	0.888	9.12816e-48	rsl24d1	3	Dorsal arch 2
2.56817e-51	0.288981	0.232	0.087	4.47631e-47	angptl2b	3	Dorsal arch 2
2.99171e-50	0.398885	0.532	0.312	5.21454e-46	spry4	3	Dorsal arch 2
5.23805e-48	0.538978	0.468	0.275	9.12993e-44	her9	3	Dorsal arch 2
6.76395e-47	0.395435	0.359	0.176	1.17896e-42	lhx6	3	Dorsal arch 2
5.63719e-45	0.372302	0.696	0.467	9.82562e-41	col12a1a	3	Dorsal arch 2
6.48549e-45	0.309936	0.297	0.135	1.13042e-40	prtgb	3	Dorsal arch 2
1.02891e-40	0.437274	0.322	0.16	1.79339e-36	col6a1	3	Dorsal arch 2
1.98248e-40	0.439215	0.782	0.613	3.45547e-36	ddx21	3	Dorsal arch 2
2.0116e-40	0.374332	0.284	0.135	3.50622e-36	col6a2	3	Dorsal arch 2
2.59267e-36	0.302723	0.387	0.216	4.51903e-32	six1b	3	Dorsal arch 2
1.49585e-35	0.294253	0.505	0.317	2.60727e-31	nrarpa	3	Dorsal arch 2
1.89389e-35	0.262122	0.457	0.265	3.30104e-31	foxd1	3	Dorsal arch 2
2.27932e-34	0.278511	0.443	0.26	3.97285e-30	foxc1b	3	Dorsal arch 2
9.33267e-32	0.368992	0.542	0.372	1.62668e-27	prrx1a	3	Dorsal arch 2
4.90578e-31	0.266398	0.334	0.186	8.55077e-27	ebf3a	3	Dorsal arch 2
3.7555e-29	0.280584	0.495	0.322	6.54584e-25	etv5b	3	Dorsal arch 2
2.02167e-28	0.310777	0.555	0.386	3.52376e-24	si:dkey-16p21.8	3	Dorsal arch 2
3.0678e-26	0.265971	0.485	0.312	5.34718e-22	ebf3a.1	3	Dorsal arch 2
1.77638e-25	0.302677	0.661	0.519	3.09624e-21	ssbp4	3	Dorsal arch 2
2.33034e-25	0.251997	0.596	0.422	4.06178e-21	rgmd	3	Dorsal arch 2
8.41908e-22	0.296094	0.403	0.269	1.46745e-17	ccnd2a	3	Dorsal arch 2
3.54331e-20	0.321852	0.547	0.412	6.17599e-16	apln	3	Dorsal arch 2
5.66015e-19	0.274329	0.666	0.553	9.86564e-15	nop53	3	Dorsal arch 2
8.12002e-19	0.330982	0.279	0.172	1.41532e-14	igfbp5b	3	Dorsal arch 2
1.88497e-16	0.262125	0.597	0.48	3.2855e-12	gtpbp4	3	Dorsal arch 2
0	2.07795	0.748	0.012	0	prdm1a	4	Posterior Arches
0	1.73239	0.789	0.016	0	hoxd4a	4	Posterior Arches
0	1.71561	0.821	0.076	0	raraa	4	Posterior Arches
0	1.5881	0.712	0.038	0	meis2a	4	Posterior Arches
0	1.52955	0.869	0.089	0	hoxb3a	4	Posterior Arches
0	1.41086	0.751	0.061	0	meis3	4	Posterior Arches
0	1.38983	0.733	0.194	0	etv5a	4	Posterior Arches
0	1.27901	0.656	0.046	0	hoxa4a	4	Posterior Arches
0	1.24794	0.601	0.04	0	dhrs3b	4	Posterior Arches
0	1.15325	0.715	0.144	0	pbx1a	4	Posterior Arches
0	1.07981	0.746	0.167	0	apela	4	Posterior Arches
0	0.960396	0.558	0.042	0	irx5a	4	Posterior Arches
0	0.831544	0.385	0.002	0	hoxb5b	4	Posterior Arches
0	0.776473	0.314	0.007	0	cyp26a1	4	Posterior Arches
0	0.681528	0.348	0.002	0	hoxb1b	4	Posterior Arches
0	0.647864	0.362	0.005	0	hoxd3a	4	Posterior Arches
0	0.627097	0.337	0.007	0	hoxc1a	4	Posterior Arches
0	0.552817	0.267	0.007	0	abi3bpb	4	Posterior Arches
0	0.444765	0.215	0.001	0	gata5	4	Posterior Arches
0	0.440996	0.259	0.009	0	gpm6aa	4	Posterior Arches
5.28353e-300	0.39431	0.205	0.002	9.20918e-296	irx6a	4	Posterior Arches
5.33338e-294	0.79564	0.512	0.082	9.29607e-290	zbtb16b	4	Posterior Arches
6.91626e-287	0.386207	0.194	0.002	1.2055e-282	hoxb5a	4	Posterior Arches
4.71683e-249	0.868104	0.992	0.937	8.22143e-245	fabp3	4	Posterior Arches
5.05099e-249	0.417484	0.262	0.018	8.80388e-245	fgf10a	4	Posterior Arches
7.20639e-235	0.285322	0.168	0.003	1.25607e-230	gpc1b	4	Posterior Arches
4.51116e-205	0.418529	0.242	0.021	7.86295e-201	plxna4	4	Posterior Arches
1.51308e-191	0.271375	0.139	0.002	2.6373e-187	sox12	4	Posterior Arches
1.73759e-179	0.511291	0.346	0.058	3.02861e-175	hs3st3b1b	4	Posterior Arches
1.30863e-174	0.74599	0.619	0.195	2.28094e-170	efna5a	4	Posterior Arches
4.34267e-158	0.289157	0.188	0.016	7.56927e-154	tmtc2a	4	Posterior Arches
4.20784e-151	0.619294	0.646	0.219	7.33426e-147	meis1a	4	Posterior Arches
3.62329e-146	0.859173	0.726	0.335	6.3154e-142	tenm3	4	Posterior Arches
1.66461e-145	0.491554	0.302	0.055	2.90141e-141	rgcc	4	Posterior Arches
3.02766e-134	0.269251	0.17	0.016	5.27721e-130	sox4b	4	Posterior Arches
4.3253e-130	0.34223	0.184	0.021	7.53899e-126	kazald2	4	Posterior Arches
1.56931e-126	0.374526	0.28	0.053	2.7353e-122	sfrp2	4	Posterior Arches
7.52582e-122	0.290328	0.204	0.028	1.31175e-117	tshz1	4	Posterior Arches
1.80571e-108	0.385462	0.451	0.136	3.14735e-104	crabp2a	4	Posterior Arches
1.07873e-104	0.56761	0.694	0.309	1.88024e-100	rbp5	4	Posterior Arches
2.26694e-102	0.502478	0.528	0.197	3.95128e-98	znf503	4	Posterior Arches
1.64578e-98	0.264967	0.145	0.017	2.86859e-94	sall1a	4	Posterior Arches
1.82946e-98	0.260967	0.182	0.028	3.18875e-94	dhrs3a	4	Posterior Arches
3.69922e-97	0.521379	0.235	0.05	6.44773e-93	myca	4	Posterior Arches
5.33685e-90	0.392741	0.378	0.122	9.30213e-86	zgc:56699	4	Posterior Arches
4.0935e-87	0.291394	0.213	0.044	7.13497e-83	pou2f2a.1	4	Posterior Arches
2.574e-82	0.464598	0.458	0.177	4.48648e-78	robo1	4	Posterior Arches
1.62335e-81	0.578005	0.526	0.232	2.8295e-77	enc1	4	Posterior Arches
1.85467e-78	0.346543	0.442	0.163	3.23269e-74	flrt3	4	Posterior Arches
2.89942e-78	0.518288	0.639	0.319	5.05369e-74	snai1a	4	Posterior Arches
3.40485e-71	0.311671	0.571	0.253	5.93466e-67	tfap2a	4	Posterior Arches
1.35209e-70	0.400535	0.231	0.063	2.3567e-66	pabpc4	4	Posterior Arches
1.19837e-64	0.417286	0.623	0.314	2.08875e-60	sox4a.1	4	Posterior Arches
8.34384e-61	0.3851	0.514	0.242	1.45433e-56	lmo4a	4	Posterior Arches
3.31803e-60	0.343142	0.348	0.136	5.78332e-56	kdm7ab	4	Posterior Arches
9.8139e-60	0.441695	0.811	0.522	1.71056e-55	eif4ebp1	4	Posterior Arches
8.8235e-58	0.354258	0.982	0.908	1.53794e-53	mibp2	4	Posterior Arches
2.35981e-57	0.280645	0.998	0.979	4.11315e-53	nme2b.1	4	Posterior Arches
3.74877e-53	0.260387	0.316	0.122	6.5341e-49	cecr2	4	Posterior Arches
4.17827e-50	0.325953	0.278	0.105	7.28272e-46	pdzrn3b	4	Posterior Arches
1.56955e-45	0.416724	0.662	0.411	2.73573e-41	fat1a	4	Posterior Arches
1.63165e-45	0.441196	0.461	0.236	2.84396e-41	pdgfbb	4	Posterior Arches
9.91751e-43	0.320271	0.491	0.252	1.72862e-38	ier2a	4	Posterior Arches
3.6632e-42	0.318913	0.502	0.266	6.38495e-38	mex3b	4	Posterior Arches
2.44106e-34	0.275898	0.347	0.168	4.25477e-30	junba	4	Posterior Arches
8.21707e-33	0.336702	0.66	0.43	1.43224e-28	fosab	4	Posterior Arches
1.0869e-31	0.322381	0.954	0.805	1.89447e-27	npm1a	4	Posterior Arches
2.94274e-31	0.332387	0.839	0.634	5.12919e-27	mycn	4	Posterior Arches
5.67185e-31	0.295243	0.711	0.485	9.88604e-27	kpnb3	4	Posterior Arches
9.32177e-31	0.28785	0.703	0.46	1.62478e-26	hmgb3b	4	Posterior Arches
2.74865e-30	0.256763	0.932	0.777	4.79091e-26	prdx2	4	Posterior Arches
1.08818e-29	0.274359	0.576	0.355	1.8967e-25	aimp1a	4	Posterior Arches
2.53718e-29	0.260646	0.597	0.37	4.4223e-25	prrx1a	4	Posterior Arches
3.84665e-29	0.265541	0.705	0.47	6.70471e-25	rtca	4	Posterior Arches
1.36199e-25	0.265708	0.816	0.614	2.37395e-21	ddx21	4	Posterior Arches
4.03603e-25	0.258757	0.494	0.303	7.0348e-21	si:dkeyp-44a8.4	4	Posterior Arches
1.46036e-24	0.256625	0.644	0.44	2.5454e-20	cad	4	Posterior Arches
1.64992e-17	0.28111	0.648	0.472	2.8758e-13	hells	4	Posterior Arches
0	1.37861	0.503	0.037	0	gata3	5	unknown/not examined
0	0.898316	0.313	0.01	0	isl2a	5	unknown/not examined
6.52515e-265	1.01248	0.315	0.019	1.13733e-260	sema3fb	5	unknown/not examined
2.83422e-195	1.93401	0.266	0.02	4.94005e-191	sost	5	unknown/not examined
1.77316e-155	1.38597	0.462	0.092	3.09061e-151	matn4	5	unknown/not examined
1.16747e-154	1.2631	0.428	0.083	2.0349e-150	foxf2a	5	unknown/not examined
2.32383e-133	0.727852	0.255	0.03	4.05044e-129	cnmd	5	unknown/not examined
2.3875e-130	1.82157	0.216	0.021	4.16141e-126	fabp11a	5	unknown/not examined
5.8006e-119	1.30003	0.507	0.148	1.01105e-114	cdh6	5	unknown/not examined
3.93811e-116	0.919754	0.356	0.073	6.86413e-112	cpn1.1	5	unknown/not examined
1.3554e-115	0.856299	0.328	0.059	2.36247e-111	gata2a	5	unknown/not examined
1.6408e-98	0.941067	0.976	0.871	2.85991e-94	id1	5	unknown/not examined
1.38707e-96	0.869914	0.371	0.091	2.41767e-92	adam8a	5	unknown/not examined
1.27526e-88	0.898254	0.445	0.143	2.22279e-84	bmp5	5	unknown/not examined
8.31874e-88	1.18097	0.826	0.54	1.44996e-83	tgfbi	5	unknown/not examined
1.11541e-87	0.46936	0.193	0.027	1.94416e-83	gdf6a	5	unknown/not examined
3.80462e-87	0.853081	0.15	0.015	6.63145e-83	tbx18	5	unknown/not examined
6.34132e-80	0.853057	0.947	0.667	1.10529e-75	postnb	5	unknown/not examined
4.56682e-78	1.08407	0.642	0.316	7.95996e-74	ebf3a.1	5	unknown/not examined
2.17662e-74	0.532211	0.998	0.991	3.79384e-70	hmgn2	5	unknown/not examined
2.10842e-73	0.783241	0.424	0.144	3.67498e-69	actn1	5	unknown/not examined
2.34294e-71	0.746037	0.385	0.124	4.08374e-67	si:ch211-267e7.3	5	unknown/not examined
3.93292e-71	0.674762	0.114	0.011	6.85508e-67	si:dkey-238o13.4	5	unknown/not examined
3.45262e-67	0.285659	0.998	0.984	6.01792e-63	tmsb4x	5	unknown/not examined
5.95012e-67	0.620089	0.278	0.068	1.03711e-62	rnd3b	5	unknown/not examined
2.56762e-66	0.946179	0.462	0.186	4.47537e-62	bambia	5	unknown/not examined
3.43474e-64	0.439141	0.996	0.971	5.98675e-60	eGFP	5	unknown/not examined
3.31281e-62	0.531076	0.238	0.055	5.77422e-58	alx1	5	unknown/not examined
9.64274e-60	0.841508	0.57	0.276	1.68073e-55	ndnf	5	unknown/not examined
3.50892e-59	0.841118	0.565	0.282	6.11605e-55	cxcl12b	5	unknown/not examined
1.96037e-56	0.4554	0.25	0.062	3.41693e-52	cyp26b1	5	unknown/not examined
1.59814e-54	0.529368	0.167	0.032	2.78555e-50	foxf2b	5	unknown/not examined
4.19123e-52	0.539629	0.809	0.5	7.30532e-48	cdh11	5	unknown/not examined
1.95947e-51	0.812076	0.548	0.283	3.41535e-47	gstt1a	5	unknown/not examined
3.39198e-49	0.324375	0.129	0.021	5.91221e-45	tox2	5	unknown/not examined
1.4535e-48	0.572924	0.263	0.081	2.53346e-44	six2a	5	unknown/not examined
1.8853e-48	0.647559	0.356	0.139	3.28607e-44	gstt1b	5	unknown/not examined
6.05746e-48	0.748089	0.409	0.173	1.05582e-43	foxd2	5	unknown/not examined
1.11857e-45	0.311345	1	0.993	1.94967e-41	ptmab	5	unknown/not examined
3.04453e-45	0.619031	0.921	0.84	5.30661e-41	hmgb1a	5	unknown/not examined
7.51354e-45	0.649615	0.341	0.128	1.30961e-40	thbs1b	5	unknown/not examined
6.24122e-44	0.560324	0.186	0.047	1.08785e-39	foxl1	5	unknown/not examined
5.04318e-43	0.585186	0.979	0.939	8.79027e-39	ptmaa	5	unknown/not examined
2.40105e-42	0.679726	0.355	0.149	4.18503e-38	ephb3a	5	unknown/not examined
6.3527e-41	0.478613	0.972	0.929	1.10728e-36	fthl27	5	unknown/not examined
1.19352e-40	0.414014	0.141	0.029	2.08031e-36	wfdc2	5	unknown/not examined
5.50063e-40	0.403745	1	0.992	9.58761e-36	h3f3b.1	5	unknown/not examined
1.26849e-39	0.660177	0.375	0.169	2.21098e-35	vasnb	5	unknown/not examined
6.82585e-39	0.691522	0.902	0.794	1.18975e-34	foxp4	5	unknown/not examined
3.09549e-38	0.537632	0.687	0.428	5.39545e-34	dcn	5	unknown/not examined
2.4122e-35	0.690379	0.576	0.358	4.20447e-31	efnb2a	5	unknown/not examined
9.81305e-35	0.341981	0.998	0.988	1.71041e-30	si:ch73-281n10.2	5	unknown/not examined
4.18535e-34	0.478926	0.859	0.693	7.29507e-30	tpm4a	5	unknown/not examined
9.82679e-34	0.351505	0.992	0.97	1.71281e-29	h2az2b	5	unknown/not examined
2.50453e-33	0.511413	0.878	0.812	4.36539e-29	cd81a	5	unknown/not examined
4.17038e-33	0.60856	0.722	0.541	7.26897e-29	fibina	5	unknown/not examined
2.31976e-32	0.421904	0.996	0.947	4.04334e-28	pmp22a	5	unknown/not examined
1.87652e-31	0.623042	0.58	0.372	3.27078e-27	fgfr2	5	unknown/not examined
2.20773e-31	0.40972	0.974	0.944	3.84807e-27	tuba8l4	5	unknown/not examined
3.1889e-31	0.294153	0.128	0.031	5.55826e-27	srpx	5	unknown/not examined
6.28118e-31	0.610174	0.484	0.291	1.09481e-26	tox	5	unknown/not examined
8.72567e-31	0.347938	0.131	0.032	1.52088e-26	vwa1	5	unknown/not examined
3.80374e-30	0.749403	0.426	0.245	6.62992e-26	id2a	5	unknown/not examined
5.03079e-30	0.309118	0.167	0.049	8.76867e-26	bmp2b	5	unknown/not examined
2.06232e-29	0.514715	0.291	0.123	3.59462e-25	cthrc1a	5	unknown/not examined
7.3596e-29	0.716674	0.546	0.386	1.28278e-24	prrx1a	5	unknown/not examined
2.72207e-28	0.481083	0.897	0.84	4.74457e-24	ppib	5	unknown/not examined
4.40386e-28	0.548556	0.67	0.492	7.67592e-24	vasna	5	unknown/not examined
1.43177e-27	0.549102	0.379	0.204	2.49558e-23	snai2	5	unknown/not examined
1.81482e-26	0.366342	0.906	0.853	3.16324e-22	zgc:153867	5	unknown/not examined
2.73184e-26	0.551408	0.33	0.165	4.7616e-22	loxl2b	5	unknown/not examined
4.66951e-26	0.561117	0.37	0.204	8.13895e-22	auts2a	5	unknown/not examined
5.76847e-26	0.450762	0.259	0.115	1.00544e-21	wnk1b	5	unknown/not examined
2.34901e-25	0.393009	0.957	0.923	4.09433e-21	tubb2b	5	unknown/not examined
3.67179e-25	0.541933	0.602	0.432	6.39993e-21	six1a	5	unknown/not examined
6.30322e-25	0.327724	0.182	0.065	1.09865e-20	nhsl1a	5	unknown/not examined
7.62171e-25	0.511374	0.364	0.189	1.32846e-20	fstl1a	5	unknown/not examined
1.0105e-24	0.271518	0.972	0.942	1.7613e-20	actb1	5	unknown/not examined
1.31251e-24	0.325137	0.137	0.042	2.2877e-20	ugt1b5	5	unknown/not examined
2.67154e-24	0.331063	0.126	0.036	4.65649e-20	auts2b	5	unknown/not examined
3.73358e-24	0.441742	0.255	0.115	6.50764e-20	aebp1	5	unknown/not examined
4.1352e-24	0.48895	0.531	0.352	7.20765e-20	serpinh1b	5	unknown/not examined
4.71726e-24	0.780158	0.484	0.31	8.22219e-20	cxcl12a	5	unknown/not examined
3.06799e-23	0.273151	0.143	0.046	5.3475e-19	mpped2	5	unknown/not examined
3.19472e-23	0.454857	0.216	0.09	5.56839e-19	nuak1b	5	unknown/not examined
2.50383e-22	0.340127	0.201	0.082	4.36417e-18	fgfrl1a	5	unknown/not examined
2.87177e-22	0.531843	0.488	0.345	5.0055e-18	rarga	5	unknown/not examined
3.1802e-22	0.509089	0.272	0.13	5.54309e-18	nrp2b	5	unknown/not examined
3.26096e-22	0.301926	0.968	0.943	5.68385e-18	si:ch211-288g17.3	5	unknown/not examined
1.03706e-21	0.325504	0.968	0.95	1.8076e-17	anp32a	5	unknown/not examined
1.09843e-21	0.258108	0.991	0.978	1.91456e-17	hmgn6	5	unknown/not examined
7.2512e-21	0.449446	0.953	0.907	1.26388e-16	marcksl1b	5	unknown/not examined
8.78207e-21	0.564368	0.632	0.509	1.53071e-16	id3	5	unknown/not examined
1.36405e-20	0.289873	0.15	0.054	2.37753e-16	traf4a	5	unknown/not examined
1.49971e-20	0.251443	0.124	0.039	2.61399e-16	RASSF5	5	unknown/not examined
1.8544e-20	0.543906	0.488	0.338	3.23223e-16	pcdh18b	5	unknown/not examined
2.8088e-20	0.577151	0.36	0.219	4.89574e-16	LO018188.1	5	unknown/not examined
2.16683e-19	0.274879	0.985	0.97	3.77678e-15	hnrnpa0b	5	unknown/not examined
3.44615e-19	0.408238	0.188	0.082	6.00664e-15	foxf1	5	unknown/not examined
5.14392e-19	0.351822	0.957	0.905	8.96585e-15	hmgb3a	5	unknown/not examined
5.59843e-19	0.335843	0.233	0.111	9.75807e-15	epha4a	5	unknown/not examined
1.59057e-18	0.391911	0.231	0.114	2.77236e-14	etv4	5	unknown/not examined
3.27963e-18	0.333527	0.902	0.883	5.71639e-14	ubc	5	unknown/not examined
8.4742e-18	0.472208	0.814	0.734	1.47705e-13	sdc4	5	unknown/not examined
2.87782e-17	0.473821	0.308	0.178	5.01603e-13	tbx2a	5	unknown/not examined
1.2558e-16	0.364884	0.672	0.573	2.18885e-12	lsp1a	5	unknown/not examined
1.88958e-16	0.493409	0.424	0.3	3.29353e-12	myo1b	5	unknown/not examined
1.18995e-15	0.299273	0.135	0.053	2.07409e-11	pknox2	5	unknown/not examined
4.36758e-15	0.274106	0.966	0.943	7.61269e-11	hmgn7	5	unknown/not examined
6.85626e-15	0.388829	0.402	0.273	1.19505e-10	cd151l	5	unknown/not examined
1.1227e-14	0.297081	0.882	0.854	1.95687e-10	ywhaqb	5	unknown/not examined
1.24153e-14	0.362183	0.779	0.719	2.16398e-10	si:ch211-286o17.1	5	unknown/not examined
1.64326e-14	0.304127	0.199	0.098	2.8642e-10	myl9b	5	unknown/not examined
3.62884e-14	0.371472	0.276	0.166	6.32508e-10	smad7	5	unknown/not examined
4.58396e-14	0.330837	0.514	0.398	7.98984e-10	flna	5	unknown/not examined
4.91226e-14	0.301012	0.871	0.835	8.56206e-10	hdac1	5	unknown/not examined
4.95136e-14	0.467988	0.672	0.541	8.63022e-10	hapln1a	5	unknown/not examined
7.4942e-14	0.41863	0.409	0.292	1.30624e-09	ppfibp1a	5	unknown/not examined
1.16709e-13	0.313919	0.212	0.112	2.03424e-09	alcamb	5	unknown/not examined
1.38855e-13	0.285029	0.193	0.097	2.42024e-09	ctsk	5	unknown/not examined
1.55284e-13	0.29514	0.906	0.865	2.70659e-09	msna	5	unknown/not examined
1.66724e-13	0.349373	0.325	0.209	2.90601e-09	tnfsf10l	5	unknown/not examined
1.98683e-13	0.460446	0.261	0.155	3.46305e-09	hhip	5	unknown/not examined
3.20104e-13	0.368981	0.133	0.058	5.57942e-09	arrdc3a	5	unknown/not examined
4.77911e-13	0.319202	0.208	0.114	8.32998e-09	smad6a	5	unknown/not examined
4.88413e-13	0.334365	0.811	0.765	8.51303e-09	pomp	5	unknown/not examined
8.07238e-13	0.397166	0.469	0.363	1.40702e-08	sept7a	5	unknown/not examined
1.21101e-12	0.309959	0.236	0.13	2.11079e-08	msx3	5	unknown/not examined
1.25365e-12	0.277662	0.146	0.066	2.18511e-08	hsd11b2	5	unknown/not examined
1.40878e-12	0.35901	0.612	0.492	2.45549e-08	col12a1a	5	unknown/not examined
1.72361e-12	0.43821	0.328	0.211	3.00425e-08	cxcr4a	5	unknown/not examined
4.95217e-12	0.301379	0.203	0.108	8.63163e-08	tent5ba	5	unknown/not examined
5.25713e-12	0.2542	0.882	0.869	9.16317e-08	hmgb1b	5	unknown/not examined
6.40667e-12	0.394178	0.366	0.267	1.11668e-07	cbfb	5	unknown/not examined
7.33696e-12	0.389816	0.565	0.479	1.27883e-07	ier5l	5	unknown/not examined
1.09968e-11	0.300328	0.822	0.797	1.91674e-07	hnrnpa0a	5	unknown/not examined
1.26956e-11	0.336108	0.235	0.137	2.21284e-07	tp53inp2	5	unknown/not examined
1.9942e-11	0.33887	0.765	0.741	3.47589e-07	psmb7	5	unknown/not examined
2.23012e-11	0.370311	0.385	0.281	3.8871e-07	2023-09-10	5	unknown/not examined
3.43745e-11	0.285383	0.773	0.709	5.99148e-07	psma3	5	unknown/not examined
4.34731e-11	0.366569	0.27	0.167	7.57737e-07	si:ch73-86n18.1	5	unknown/not examined
5.35516e-11	0.420732	0.418	0.332	9.33405e-07	tcf7l1a	5	unknown/not examined
8.0725e-11	0.399304	0.33	0.234	1.40704e-06	FAT4	5	unknown/not examined
8.57512e-11	0.370632	0.246	0.155	1.49464e-06	eva1a	5	unknown/not examined
1.60551e-10	0.33398	0.422	0.322	2.7984e-06	plod1a	5	unknown/not examined
2.7653e-10	0.29027	0.775	0.749	4.81992e-06	lsm6	5	unknown/not examined
5.84562e-10	0.334081	0.257	0.169	1.01889e-05	ror2	5	unknown/not examined
1.06295e-09	0.288377	0.69	0.653	1.85272e-05	psma5	5	unknown/not examined
1.11929e-09	0.25261	0.69	0.623	1.95092e-05	fxyd6l	5	unknown/not examined
2.2386e-09	0.301227	0.34	0.248	3.90188e-05	shroom4	5	unknown/not examined
3.11231e-09	0.278893	0.191	0.115	5.42475e-05	smad6b	5	unknown/not examined
3.36118e-09	0.290948	0.514	0.436	5.85853e-05	ctnnb2	5	unknown/not examined
3.42652e-09	0.285407	0.462	0.36	5.97243e-05	calr	5	unknown/not examined
5.27273e-09	0.329375	0.334	0.248	9.19037e-05	ubb	5	unknown/not examined
5.5958e-09	0.257536	0.214	0.127	9.75349e-05	csrp1a	5	unknown/not examined
5.94634e-09	0.320675	0.285	0.199	0.000103645	plxnb2a	5	unknown/not examined
6.37296e-09	0.433474	0.426	0.346	0.000111081	sox4a.1	5	unknown/not examined
7.28054e-09	0.361284	0.559	0.51	0.0001269	UBB	5	unknown/not examined
8.11394e-09	0.257507	0.113	0.055	0.000141426	pkdcca	5	unknown/not examined
8.76471e-09	0.345907	0.458	0.395	0.000152769	flot1b	5	unknown/not examined
9.27216e-09	0.39468	0.447	0.377	0.000161614	tenm3	5	unknown/not examined
1.18032e-08	0.34111	0.518	0.452	0.00020573	calm2a	5	unknown/not examined
1.61142e-08	0.285724	0.779	0.735	0.00028087	mfap2	5	unknown/not examined
1.65592e-08	0.363042	0.499	0.429	0.000288627	aldh9a1a.1	5	unknown/not examined
1.71359e-08	0.361579	0.818	0.794	0.000298679	tuba8l	5	unknown/not examined
1.8826e-08	0.289367	0.632	0.598	0.000328137	psmb4	5	unknown/not examined
1.919e-08	0.288642	0.193	0.122	0.000334481	fzd8a	5	unknown/not examined
2.09072e-08	0.346565	0.542	0.492	0.000364412	PSMA2	5	unknown/not examined
2.36511e-08	0.338465	0.493	0.421	0.000412239	ppdpfb	5	unknown/not examined
3.8274e-08	0.324776	0.46	0.385	0.000667116	cnn3a	5	unknown/not examined
3.88986e-08	0.253785	0.585	0.519	0.000678002	fstl1b	5	unknown/not examined
3.90916e-08	0.282806	0.27	0.188	0.000681367	pls3	5	unknown/not examined
4.00568e-08	0.274791	0.386	0.31	0.00069819	smarcb1b	5	unknown/not examined
4.33475e-08	0.255386	0.707	0.68	0.000755547	rad21a	5	unknown/not examined
4.69966e-08	0.256666	0.31	0.225	0.000819151	fzd7b	5	unknown/not examined
7.2567e-08	0.254655	0.694	0.672	0.00126484	psma8	5	unknown/not examined
1.09472e-07	0.273495	0.574	0.533	0.00190809	bcl7a	5	unknown/not examined
1.23686e-07	0.268133	0.227	0.151	0.00215584	robo3	5	unknown/not examined
1.81471e-07	0.319452	0.48	0.404	0.00316304	hsp90b1	5	unknown/not examined
2.27321e-07	0.250702	0.302	0.219	0.0039622	crabp2b	5	unknown/not examined
2.44908e-07	0.285306	0.173	0.108	0.00426875	niban2b	5	unknown/not examined
2.52037e-07	0.271806	0.567	0.521	0.004393	psmd7	5	unknown/not examined
2.6409e-07	0.251445	0.904	0.897	0.00460308	dynll1	5	unknown/not examined
5.70439e-07	0.269442	0.488	0.41	0.00994276	colec12	5	unknown/not examined
9.43562e-07	0.266855	0.497	0.456	0.0164463	spcs3	5	unknown/not examined
9.53042e-07	0.262974	0.285	0.218	0.0166115	cenpw	5	unknown/not examined
1.58827e-06	0.267489	0.687	0.682	0.0276836	psmb6	5	unknown/not examined
1.88619e-06	0.260001	0.435	0.384	0.0328762	psmc4	5	unknown/not examined
3.38092e-06	0.256741	0.561	0.531	0.0589295	psmd8	5	unknown/not examined
3.43892e-06	0.269345	0.379	0.322	0.0599404	psmc2	5	unknown/not examined
6.63854e-06	0.258027	0.58	0.548	0.11571	pdia3	5	unknown/not examined
7.71466e-06	0.261656	0.321	0.259	0.134466	fzd2	5	unknown/not examined
1.07443e-05	0.293488	0.867	0.865	0.187274	tubb4b	5	unknown/not examined
1.67179e-05	0.275857	0.409	0.353	0.291393	snai1a	5	unknown/not examined
1.86787e-05	0.29214	0.428	0.382	0.32557	psmc3	5	unknown/not examined
2.35636e-05	0.25871	0.563	0.551	0.410714	psmd1	5	unknown/not examined
2.36227e-05	0.262624	0.469	0.431	0.411743	psmd14	5	unknown/not examined
3.01679e-05	0.252986	0.235	0.176	0.525826	myl6	5	unknown/not examined
3.7817e-05	0.277755	0.503	0.485	0.65915	psma6a	5	unknown/not examined
4.57097e-05	0.262916	0.433	0.402	0.79672	smad2	5	unknown/not examined
6.40709e-05	0.276756	0.311	0.26	1	C7H16orf87	5	unknown/not examined
8.73469e-05	0.326736	0.272	0.223	1	ptp4a2a	5	unknown/not examined
0.000106072	0.251549	0.332	0.283	1	svild	5	unknown/not examined
0.000106203	0.336531	0.961	0.95	1	zgc:153409	5	unknown/not examined
0.00011732	0.262793	0.323	0.264	1	cnn2	5	unknown/not examined
0.000145683	0.297248	0.321	0.278	1	sox5	5	unknown/not examined
0.00015364	0.250984	0.347	0.301	1	mbd3b	5	unknown/not examined
0.000182507	0.275524	0.253	0.205	1	si:dkey-7j14.6	5	unknown/not examined
0.000238509	0.262681	0.268	0.224	1	tcf7l1b	5	unknown/not examined
0.000250193	0.250117	0.36	0.319	1	smad5	5	unknown/not examined
0.000515086	0.367281	0.405	0.375	1	cdc14b	5	unknown/not examined
0.000721886	0.258197	0.203	0.161	1	ahr2	5	unknown/not examined
0.00109962	0.260675	0.287	0.245	1	twist1b	5	unknown/not examined
0.00515927	0.353764	0.43	0.409	1	ube2c	5	unknown/not examined
0.00918122	0.255956	0.291	0.265	1	birc5a	5	unknown/not examined
7.84142e-30	0.329267	0.16	0.766	1.36676e-25	ilf2	6	unknown/not examined
1.53803e-23	0.330188	0.107	0.599	2.68078e-19	smarcd1	6	unknown/not examined
4.57295e-23	0.350636	0.219	0.823	7.97065e-19	h2az2a	6	unknown/not examined
1.37564e-22	0.279293	0.195	0.738	2.39774e-18	cdv3	6	unknown/not examined
4.05073e-22	0.281573	0.183	0.725	7.06042e-18	gng5	6	unknown/not examined
5.84682e-22	0.274497	0.225	0.806	1.0191e-17	prmt1	6	unknown/not examined
6.33284e-22	0.25029	0.107	0.57	1.10381e-17	cenpx	6	unknown/not examined
2.32755e-21	0.253542	0.178	0.705	4.05692e-17	dpy30	6	unknown/not examined
3.40601e-21	0.262867	0.107	0.567	5.93667e-17	elavl1a	6	unknown/not examined
3.76832e-21	0.398933	0.142	0.631	6.56819e-17	eif1axb	6	unknown/not examined
4.75611e-21	0.279396	0.237	0.831	8.28989e-17	atp5meb	6	unknown/not examined
6.26838e-21	0.392697	0.124	0.601	1.09258e-16	tomm6	6	unknown/not examined
2.20523e-20	0.289587	0.148	0.631	3.84372e-16	dnaja2a	6	unknown/not examined
4.63819e-20	0.344029	0.166	0.658	8.08436e-16	vdac1	6	unknown/not examined
4.7908e-20	0.461561	0.278	0.881	8.35037e-16	si:ch1073-429i10.3	6	unknown/not examined
5.0602e-20	0.277259	0.231	0.794	8.81993e-16	eif2s2	6	unknown/not examined
1.03613e-19	0.436834	0.107	0.544	1.80598e-15	cpsf6	6	unknown/not examined
1.55094e-19	0.258566	0.225	0.781	2.70329e-15	uqcrh	6	unknown/not examined
2.49503e-19	0.386291	0.178	0.672	4.34884e-15	cct2.1	6	unknown/not examined
2.51717e-19	0.307053	0.231	0.786	4.38743e-15	selenoh	6	unknown/not examined
2.93818e-19	0.444098	0.201	0.735	5.12125e-15	hypk	6	unknown/not examined
4.26056e-19	0.304724	0.107	0.541	7.42616e-15	rrm1	6	unknown/not examined
4.27628e-19	0.342689	0.154	0.634	7.45356e-15	ndufb4	6	unknown/not examined
4.88904e-19	0.320279	0.183	0.697	8.52159e-15	smarce1	6	unknown/not examined
5.00318e-19	0.288587	0.225	0.779	8.72054e-15	erh	6	unknown/not examined
6.0958e-19	0.357016	0.124	0.575	1.0625e-14	eif4a3	6	unknown/not examined
8.22591e-19	0.320826	0.166	0.648	1.43378e-14	sap18	6	unknown/not examined
9.4472e-19	0.3647	0.178	0.678	1.64665e-14	ndufb8	6	unknown/not examined
1.20096e-18	0.371503	0.249	0.805	2.09327e-14	ddx39ab	6	unknown/not examined
1.40148e-18	0.292385	0.296	0.892	2.44278e-14	snrpd2	6	unknown/not examined
1.66228e-18	0.467736	0.189	0.694	2.89735e-14	ndufa1	6	unknown/not examined
2.09593e-18	0.378668	0.166	0.638	3.65321e-14	eif4a1b	6	unknown/not examined
2.41186e-18	0.269155	0.243	0.795	4.20387e-14	cnbpb	6	unknown/not examined
3.89531e-18	0.347332	0.101	0.514	6.78952e-14	tmpoa	6	unknown/not examined
4.06464e-18	0.300324	0.178	0.659	7.08466e-14	ddx39aa	6	unknown/not examined
8.07279e-18	0.324408	0.136	0.584	1.40709e-13	ppig	6	unknown/not examined
1.03008e-17	0.323525	0.225	0.742	1.79544e-13	eif3d	6	unknown/not examined
1.07681e-17	0.426144	0.237	0.766	1.87688e-13	uqcr10	6	unknown/not examined
1.44768e-17	0.258624	0.118	0.542	2.52331e-13	psmd8	6	unknown/not examined
1.63452e-17	0.278772	0.13	0.563	2.84897e-13	ndufb3	6	unknown/not examined
1.89279e-17	0.334362	0.124	0.551	3.29913e-13	eny2	6	unknown/not examined
2.05166e-17	0.290121	0.142	0.581	3.57605e-13	ndufa5	6	unknown/not examined
2.3317e-17	0.265648	0.059	0.425	4.06416e-13	zfr	6	unknown/not examined
2.51266e-17	0.470514	0.083	0.47	4.37956e-13	carm1	6	unknown/not examined
2.70361e-17	0.338507	0.243	0.779	4.71239e-13	pomp	6	unknown/not examined
2.85223e-17	0.4682	0.154	0.601	4.97144e-13	taf13	6	unknown/not examined
5.40982e-17	0.502874	0.249	0.782	9.42932e-13	srsf2a	6	unknown/not examined
5.5942e-17	0.344653	0.107	0.505	9.75069e-13	sf3b2	6	unknown/not examined
7.2582e-17	0.617231	0.178	0.65	1.2651e-12	sf3b5	6	unknown/not examined
8.55754e-17	0.367139	0.13	0.551	1.49158e-12	jpt2	6	unknown/not examined
1.25429e-16	0.46093	0.183	0.66	2.18622e-12	tomm5	6	unknown/not examined
1.76315e-16	0.297846	0.207	0.699	3.07318e-12	hint1	6	unknown/not examined
1.90328e-16	0.34063	0.178	0.642	3.31741e-12	psmb3	6	unknown/not examined
1.92327e-16	0.380709	0.142	0.572	3.35225e-12	si:dkey-42i9.4	6	unknown/not examined
1.98934e-16	0.28247	0.249	0.77	3.46741e-12	hspe1	6	unknown/not examined
1.99494e-16	0.25583	0.136	0.553	3.47719e-12	bcas2	6	unknown/not examined
2.18839e-16	0.30396	0.047	0.387	3.81437e-12	mapre1b	6	unknown/not examined
2.67735e-16	0.366405	0.142	0.564	4.66663e-12	srsf4	6	unknown/not examined
3.51019e-16	0.309851	0.124	0.525	6.11827e-12	pfdn5	6	unknown/not examined
5.82113e-16	0.513325	0.213	0.703	1.01462e-11	tcp1	6	unknown/not examined
6.67038e-16	0.254086	0.095	0.457	1.16265e-11	ndufb5	6	unknown/not examined
6.76811e-16	0.399946	0.284	0.863	1.17968e-11	rbx1	6	unknown/not examined
9.62938e-16	0.305078	0.071	0.424	1.6784e-11	dhfr	6	unknown/not examined
1.10114e-15	0.342132	0.071	0.416	1.91929e-11	srrt	6	unknown/not examined
1.16093e-15	0.264912	0.136	0.545	2.0235e-11	h2ax	6	unknown/not examined
1.28211e-15	0.255074	0.083	0.442	2.23471e-11	sart1	6	unknown/not examined
1.88326e-15	0.278422	0.047	0.373	3.28251e-11	hnrnpul1	6	unknown/not examined
2.14783e-15	0.569282	0.183	0.64	3.74368e-11	rcc2	6	unknown/not examined
2.19623e-15	0.641303	0.183	0.619	3.82803e-11	ost4	6	unknown/not examined
3.65952e-15	0.250008	0.331	0.912	6.37854e-11	snrpd1	6	unknown/not examined
5.23482e-15	0.594853	0.166	0.589	9.12428e-11	psma4	6	unknown/not examined
8.24822e-15	0.372541	0.101	0.466	1.43766e-10	DDX17	6	unknown/not examined
1.46637e-14	0.45505	0.929	0.999	2.55588e-10	rps26l	6	unknown/not examined
1.70261e-14	0.288909	0.272	0.792	2.96764e-10	uqcrb	6	unknown/not examined
1.82921e-14	0.434314	0.112	0.485	3.18831e-10	G3BP2	6	unknown/not examined
2.07908e-14	0.36348	0.195	0.641	3.62384e-10	ndufa6	6	unknown/not examined
2.13904e-14	0.367419	0.118	0.494	3.72834e-10	naa40.1	6	unknown/not examined
2.24771e-14	0.466017	0.101	0.459	3.91775e-10	rwdd1	6	unknown/not examined
2.33748e-14	0.387165	0.083	0.423	4.07424e-10	polr2eb	6	unknown/not examined
3.46712e-14	0.257404	0.065	0.387	6.04319e-10	rhoac	6	unknown/not examined
3.51324e-14	0.251617	0.095	0.436	6.12358e-10	rhoab	6	unknown/not examined
4.15996e-14	0.429098	0.095	0.443	7.25081e-10	clic4	6	unknown/not examined
4.23233e-14	0.276174	0.26	0.748	7.37695e-10	fbl	6	unknown/not examined
5.38491e-14	0.264205	0.047	0.35	9.3859e-10	bms1	6	unknown/not examined
5.45428e-14	0.29062	0.089	0.423	9.5068e-10	drap1	6	unknown/not examined
5.60565e-14	0.386355	0.071	0.395	9.77064e-10	akirin2	6	unknown/not examined
5.62534e-14	0.387918	0.065	0.378	9.80498e-10	arf2a	6	unknown/not examined
6.14911e-14	0.740686	0.136	0.523	1.07179e-09	rpa2	6	unknown/not examined
6.64896e-14	0.337968	0.107	0.453	1.15891e-09	elof1	6	unknown/not examined
6.93083e-14	0.261325	0.089	0.427	1.20804e-09	ssb	6	unknown/not examined
1.2056e-13	0.435382	0.083	0.412	2.10136e-09	dnajc8	6	unknown/not examined
1.29346e-13	0.327463	0.083	0.407	2.2545e-09	hif1ab	6	unknown/not examined
1.94e-13	0.498223	0.917	0.999	3.38142e-09	rpl38	6	unknown/not examined
2.23748e-13	0.273064	0.16	0.543	3.89992e-09	slbp	6	unknown/not examined
2.23988e-13	0.272211	0.118	0.466	3.90411e-09	si:ch211-217k17.7	6	unknown/not examined
2.87456e-13	0.361649	0.089	0.411	5.01035e-09	vbp1	6	unknown/not examined
3.83938e-13	0.457591	0.124	0.484	6.69205e-09	si:ch211-235e9.6	6	unknown/not examined
4.06581e-13	0.319789	0.059	0.358	7.08671e-09	yeats4	6	unknown/not examined
4.08573e-13	0.38064	0.13	0.494	7.12142e-09	mif	6	unknown/not examined
4.34196e-13	0.351648	0.036	0.31	7.56804e-09	zgc:158564	6	unknown/not examined
5.20237e-13	0.569142	0.077	0.384	9.06773e-09	tnpo2	6	unknown/not examined
5.28784e-13	0.352234	0.959	1	9.2167e-09	rps29	6	unknown/not examined
5.64342e-13	0.398812	0.077	0.39	9.83647e-09	mpc1	6	unknown/not examined
6.59825e-13	0.323404	0.107	0.436	1.15007e-08	cox7a2l	6	unknown/not examined
1.03841e-12	0.267659	0.053	0.34	1.80995e-08	dync1i2a	6	unknown/not examined
1.27275e-12	0.266916	0.343	0.896	2.21839e-08	ubc	6	unknown/not examined
1.36842e-12	0.259956	0.071	0.37	2.38515e-08	arpc1a	6	unknown/not examined
1.48557e-12	0.318257	0.101	0.428	2.58936e-08	ppih	6	unknown/not examined
1.71813e-12	0.287856	0.083	0.391	2.9947e-08	chrac1	6	unknown/not examined
1.81642e-12	0.333534	0.97	1	3.16603e-08	rpl36a	6	unknown/not examined
1.98766e-12	0.254254	0.355	0.912	3.46448e-08	zgc:193541	6	unknown/not examined
2.04454e-12	0.534895	0.083	0.392	3.56363e-08	FOXK2	6	unknown/not examined
2.4793e-12	0.288982	0.083	0.39	4.32142e-08	psmc6	6	unknown/not examined
2.58156e-12	0.385508	0.077	0.377	4.49966e-08	elavl1b	6	unknown/not examined
3.83307e-12	0.365155	0.047	0.319	6.68104e-08	ywhae2	6	unknown/not examined
5.56296e-12	0.357912	0.059	0.332	9.69624e-08	brms1la	6	unknown/not examined
6.20631e-12	0.434119	0.059	0.336	1.08176e-07	pola1	6	unknown/not examined
7.30519e-12	0.312491	0.083	0.375	1.27329e-07	brk1	6	unknown/not examined
7.4622e-12	0.576989	0.207	0.619	1.30066e-07	rrm2.1	6	unknown/not examined
8.9753e-12	0.309929	0.065	0.344	1.56439e-07	si:dkey-195m11.8	6	unknown/not examined
9.85897e-12	0.295148	0.065	0.345	1.71842e-07	ptena	6	unknown/not examined
1.17875e-11	0.292693	0.065	0.337	2.05456e-07	etfb	6	unknown/not examined
1.2659e-11	0.513301	0.071	0.353	2.20646e-07	pelp1	6	unknown/not examined
1.33283e-11	0.37272	0.083	0.374	2.32313e-07	aip	6	unknown/not examined
1.60612e-11	0.307959	0.077	0.358	2.79946e-07	fkbp3	6	unknown/not examined
1.66507e-11	0.483525	0.107	0.421	2.90222e-07	cks1b	6	unknown/not examined
1.8824e-11	0.323032	0.077	0.363	3.28102e-07	med10	6	unknown/not examined
2.25402e-11	0.3119	0.959	1	3.92876e-07	rps24	6	unknown/not examined
2.6801e-11	0.421198	0.095	0.394	4.67141e-07	prps1a	6	unknown/not examined
2.71218e-11	0.26033	0.355	0.909	4.72734e-07	dynll1	6	unknown/not examined
2.93319e-11	0.287955	0.083	0.368	5.11255e-07	elocb	6	unknown/not examined
3.11696e-11	0.274454	0.03	0.269	5.43287e-07	tpra	6	unknown/not examined
3.50985e-11	0.271559	0.089	0.379	6.11768e-07	bub3	6	unknown/not examined
3.59286e-11	0.462454	0.349	0.904	6.26236e-07	marcksb	6	unknown/not examined
3.6453e-11	0.287582	0.059	0.324	6.35375e-07	cse1l	6	unknown/not examined
3.99958e-11	0.259597	0.065	0.332	6.97126e-07	crebzf	6	unknown/not examined
4.04008e-11	0.291451	0.047	0.299	7.04186e-07	mak16	6	unknown/not examined
4.86911e-11	0.341378	0.101	0.4	8.48687e-07	dpf2l	6	unknown/not examined
5.07375e-11	0.252918	0.059	0.32	8.84354e-07	2023-09-06	6	unknown/not examined
5.14769e-11	0.456788	0.065	0.332	8.97242e-07	pclaf	6	unknown/not examined
5.50977e-11	0.376198	0.905	0.999	9.60352e-07	rps26	6	unknown/not examined
7.37901e-11	0.355043	0.071	0.341	1.28616e-06	llph	6	unknown/not examined
7.42786e-11	0.498025	0.059	0.314	1.29468e-06	ap1m1	6	unknown/not examined
8.6781e-11	0.389855	0.083	0.362	1.51259e-06	atp5mea	6	unknown/not examined
8.71025e-11	0.39257	0.059	0.316	1.5182e-06	ddx6	6	unknown/not examined
9.73123e-11	0.321271	0.095	0.383	1.69615e-06	cdc42	6	unknown/not examined
1.0001e-10	0.338628	0.059	0.315	1.74318e-06	ctnnd1	6	unknown/not examined
1.13531e-10	0.40521	0.089	0.371	1.97885e-06	psmd4b	6	unknown/not examined
1.1919e-10	0.259028	0.071	0.337	2.07748e-06	srek1ip1	6	unknown/not examined
1.22346e-10	0.398112	0.089	0.369	2.13249e-06	eif6	6	unknown/not examined
1.61617e-10	0.415575	0.095	0.374	2.81698e-06	arl6ip1	6	unknown/not examined
1.66959e-10	0.3137	0.047	0.289	2.9101e-06	ccdc187	6	unknown/not examined
1.97021e-10	0.313845	0.083	0.353	3.43408e-06	etv5b	6	unknown/not examined
2.00084e-10	0.306367	0.065	0.316	3.48747e-06	ccdc25	6	unknown/not examined
2.13461e-10	0.296316	0.041	0.276	3.72062e-06	spc24	6	unknown/not examined
2.20567e-10	0.483619	0.089	0.365	3.84448e-06	ndufa11	6	unknown/not examined
2.40089e-10	0.668132	0.26	0.706	4.18476e-06	metap2b	6	unknown/not examined
2.53144e-10	0.319144	0.047	0.286	4.4123e-06	clns1a	6	unknown/not examined
2.53622e-10	0.36088	0.053	0.292	4.42064e-06	pdhb	6	unknown/not examined
2.84609e-10	0.261202	0.053	0.295	4.96074e-06	fbxl6	6	unknown/not examined
2.92665e-10	0.379639	0.385	0.876	5.10115e-06	tubb4b	6	unknown/not examined
2.94211e-10	0.297606	0.065	0.318	5.1281e-06	mrpl30	6	unknown/not examined
3.40603e-10	0.531258	0.047	0.283	5.9367e-06	ep300b	6	unknown/not examined
3.42669e-10	0.373069	0.124	0.428	5.97273e-06	mad2l1	6	unknown/not examined
3.45833e-10	0.463051	0.059	0.3	6.02788e-06	adrm1	6	unknown/not examined
3.79529e-10	0.301948	0.03	0.249	6.61519e-06	kif15	6	unknown/not examined
5.35898e-10	0.547195	0.059	0.302	9.34069e-06	zgc:153115	6	unknown/not examined
6.09386e-10	0.508058	0.266	0.708	1.06216e-05	ahcy	6	unknown/not examined
6.21498e-10	0.347475	0.041	0.267	1.08327e-05	polr2b	6	unknown/not examined
6.65452e-10	0.483669	0.325	0.837	1.15988e-05	top1l	6	unknown/not examined
7.18521e-10	0.523261	0.101	0.371	1.25238e-05	mrps18c	6	unknown/not examined
8.65784e-10	0.433	0.053	0.287	1.50906e-05	fip1l1b	6	unknown/not examined
9.54498e-10	0.633932	0.071	0.31	1.66369e-05	impdh1b	6	unknown/not examined
1.01359e-09	0.476256	0.077	0.325	1.76669e-05	mcts1	6	unknown/not examined
1.13494e-09	0.408443	0.077	0.329	1.97821e-05	mrps25	6	unknown/not examined
1.42129e-09	0.401088	0.03	0.238	2.4773e-05	vangl2	6	unknown/not examined
1.50865e-09	0.300467	0.053	0.282	2.62958e-05	hnrnpa1a	6	unknown/not examined
1.51756e-09	0.386272	0.059	0.293	2.64511e-05	dcun1d5	6	unknown/not examined
1.62643e-09	0.291426	0.059	0.293	2.83486e-05	si:zfos-1192g2.3	6	unknown/not examined
1.66685e-09	0.316839	0.059	0.291	2.90532e-05	dnaja2b	6	unknown/not examined
1.67071e-09	0.404352	0.065	0.303	2.91205e-05	rab11a	6	unknown/not examined
2.11276e-09	0.320227	0.041	0.257	3.68253e-05	nop16	6	unknown/not examined
2.74293e-09	0.265334	0.047	0.265	4.78093e-05	ube2g1a	6	unknown/not examined
2.91291e-09	0.408948	0.095	0.354	5.07721e-05	ndufs3	6	unknown/not examined
2.94e-09	0.483831	0.101	0.357	5.12442e-05	cops9	6	unknown/not examined
3.43452e-09	0.437061	0.041	0.253	5.98637e-05	cops4	6	unknown/not examined
3.50781e-09	0.260285	0.97	1	6.11412e-05	rps21	6	unknown/not examined
3.56303e-09	0.356297	0.036	0.242	6.21036e-05	si:ch211-262h13.3	6	unknown/not examined
3.71834e-09	0.301952	0.379	0.917	6.48106e-05	sub1a	6	unknown/not examined
3.72122e-09	0.326998	0.047	0.264	6.48608e-05	tmem11	6	unknown/not examined
3.87128e-09	0.305542	0.047	0.263	6.74763e-05	ndrg2	6	unknown/not examined
3.9243e-09	0.612134	0.118	0.39	6.84006e-05	ndufs4	6	unknown/not examined
4.50103e-09	0.299028	0.059	0.283	7.8453e-05	snrpd3	6	unknown/not examined
4.5178e-09	0.267946	0.071	0.3	7.87453e-05	mrpl13	6	unknown/not examined
5.87344e-09	0.350117	0.917	0.999	0.000102374	rpl35	6	unknown/not examined
6.70309e-09	0.316531	0.059	0.276	0.000116835	rer1	6	unknown/not examined
6.83176e-09	0.307137	0.071	0.3	0.000119078	mpc2	6	unknown/not examined
7.39586e-09	0.295839	0.047	0.258	0.00012891	unga	6	unknown/not examined
7.4756e-09	0.63257	0.136	0.418	0.0001303	snrpa1	6	unknown/not examined
8.73297e-09	0.392087	0.036	0.234	0.000152216	med6	6	unknown/not examined
1.04148e-08	0.637699	0.751	0.993	0.00018153	rpl29	6	unknown/not examined
1.28689e-08	0.409381	0.101	0.351	0.000224306	aurkb	6	unknown/not examined
1.31191e-08	0.413611	0.024	0.208	0.000228667	stau1	6	unknown/not examined
1.38892e-08	0.35028	0.041	0.241	0.000242089	trip12	6	unknown/not examined
1.83644e-08	0.267987	0.03	0.217	0.000320092	si:dkeyp-121d4.3	6	unknown/not examined
1.98953e-08	0.536703	0.089	0.321	0.000346775	nmt1a	6	unknown/not examined
2.09207e-08	0.30739	0.041	0.237	0.000364648	dap	6	unknown/not examined
2.235e-08	0.267518	0.041	0.237	0.00038956	rfc1	6	unknown/not examined
2.49655e-08	0.456369	0.077	0.301	0.000435149	med11	6	unknown/not examined
3.45556e-08	0.450034	0.101	0.335	0.000602303	cdk1	6	unknown/not examined
4.30971e-08	0.428698	0.047	0.241	0.000751183	mxd3	6	unknown/not examined
4.55924e-08	0.463776	0.071	0.286	0.000794676	cd151l	6	unknown/not examined
4.65079e-08	0.419242	0.071	0.285	0.000810633	utp11	6	unknown/not examined
6.60822e-08	0.486748	0.071	0.282	0.00115181	phb2b	6	unknown/not examined
7.12492e-08	0.699154	0.041	0.227	0.00124187	ep300a	6	unknown/not examined
9.01693e-08	0.383398	0.059	0.258	0.00157165	mrps16	6	unknown/not examined
1.0122e-07	0.296169	0.077	0.283	0.00176427	pak1ip1	6	unknown/not examined
1.07006e-07	0.635647	0.089	0.311	0.00186512	si:dkeyp-44a8.2	6	unknown/not examined
1.1362e-07	0.382961	0.053	0.244	0.00198039	hmg20b	6	unknown/not examined
1.24302e-07	0.290803	0.041	0.222	0.00216658	rps19bp1	6	unknown/not examined
1.47292e-07	0.434816	0.041	0.221	0.00256731	idh3a	6	unknown/not examined
1.7059e-07	0.452379	0.071	0.269	0.00297338	sar1b	6	unknown/not examined
1.71736e-07	0.293523	0.036	0.208	0.00299336	ankrd28b	6	unknown/not examined
1.99694e-07	0.584686	0.083	0.293	0.00348066	trnau1apb	6	unknown/not examined
2.0798e-07	0.267467	0.03	0.196	0.0036251	wdr12	6	unknown/not examined
2.23484e-07	0.308872	0.095	0.303	0.00389533	chchd2	6	unknown/not examined
2.29685e-07	0.286731	0.953	0.999	0.00400341	rps28	6	unknown/not examined
2.32502e-07	0.4407	0.036	0.206	0.00405251	gpx8	6	unknown/not examined
2.3612e-07	0.272536	0.036	0.205	0.00411557	phf2	6	unknown/not examined
2.50431e-07	0.634452	0.095	0.314	0.00436502	pum3	6	unknown/not examined
2.69319e-07	0.260896	0.018	0.171	0.00469424	naa15b	6	unknown/not examined
2.81531e-07	0.327164	0.041	0.215	0.00490709	ube2q2	6	unknown/not examined
2.97575e-07	0.305209	0.941	1	0.00518673	rps13	6	unknown/not examined
3.08947e-07	0.25795	0.041	0.214	0.00538495	cops8	6	unknown/not examined
3.49395e-07	0.373223	0.071	0.262	0.00608996	gabpa	6	unknown/not examined
3.52226e-07	0.351955	0.053	0.234	0.00613929	kri1	6	unknown/not examined
3.56754e-07	0.460207	0.047	0.223	0.00621823	MAF1	6	unknown/not examined
3.85804e-07	0.320998	0.047	0.223	0.00672456	fcf1	6	unknown/not examined
4.20683e-07	0.417992	0.047	0.218	0.0073325	strap	6	unknown/not examined
4.83459e-07	0.286903	0.941	1	0.00842669	rpl14	6	unknown/not examined
5.14008e-07	0.286401	0.041	0.209	0.00895915	cnn3b	6	unknown/not examined
5.22256e-07	0.379182	0.047	0.22	0.00910292	lmo4b	6	unknown/not examined
5.43078e-07	0.41496	0.053	0.23	0.00946585	snrnp40	6	unknown/not examined
6.08726e-07	0.32779	0.047	0.218	0.0106101	ddx46	6	unknown/not examined
6.17081e-07	0.25583	0.036	0.197	0.0107557	ercc6l	6	unknown/not examined
6.99607e-07	0.328496	0.024	0.174	0.0121942	homer3b	6	unknown/not examined
7.3635e-07	0.280089	0.041	0.206	0.0128346	ddt	6	unknown/not examined
7.6755e-07	0.518292	0.047	0.216	0.0133784	clasp2	6	unknown/not examined
7.82732e-07	0.635259	0.041	0.205	0.013643	zgc:114119	6	unknown/not examined
8.92978e-07	0.497273	0.071	0.257	0.0155646	rangap1b	6	unknown/not examined
8.99458e-07	0.253633	0.976	1	0.0156776	rpl35a	6	unknown/not examined
9.11149e-07	0.46874	0.373	0.805	0.0158813	tuba8l	6	unknown/not examined
9.42262e-07	0.522172	0.065	0.246	0.0164236	CKS2	6	unknown/not examined
1.02916e-06	0.315696	0.03	0.181	0.0179382	map2k2a	6	unknown/not examined
1.16357e-06	0.30393	0.024	0.169	0.0202811	irf2a	6	unknown/not examined
1.1678e-06	0.524711	0.065	0.244	0.0203548	txndc17	6	unknown/not examined
1.3026e-06	0.561233	0.107	0.312	0.0227044	ccnb1	6	unknown/not examined
1.50469e-06	0.326671	0.053	0.22	0.0262268	psat1	6	unknown/not examined
1.69185e-06	0.570966	0.041	0.198	0.0294889	vat1	6	unknown/not examined
1.79518e-06	0.261732	0.041	0.198	0.03129	tsr1	6	unknown/not examined
1.97333e-06	0.432525	0.036	0.186	0.0343951	zgc:152830	6	unknown/not examined
2.22938e-06	0.510556	0.071	0.245	0.0388581	srp72	6	unknown/not examined
2.31714e-06	0.33984	0.041	0.195	0.0403877	faf2	6	unknown/not examined
2.32374e-06	0.253166	0.024	0.163	0.0405027	DAB2	6	unknown/not examined
2.57461e-06	0.286401	0.036	0.183	0.0448754	hsd17b10	6	unknown/not examined
2.66024e-06	0.31448	0.03	0.172	0.046368	rbpja	6	unknown/not examined
2.94857e-06	0.406785	0.065	0.231	0.0513937	BOLA2	6	unknown/not examined
3.28437e-06	0.3891	0.018	0.149	0.0572465	lars1b	6	unknown/not examined
3.73512e-06	0.326524	0.083	0.264	0.0651031	cdc20	6	unknown/not examined
3.81814e-06	0.309224	0.041	0.19	0.0665501	imp4	6	unknown/not examined
4.21272e-06	0.570942	0.059	0.221	0.0734277	si:dkey-6i22.5	6	unknown/not examined
4.94308e-06	0.546409	0.053	0.209	0.086158	ddx52	6	unknown/not examined
5.41426e-06	0.392424	0.047	0.198	0.0943705	guk1a	6	unknown/not examined
5.5716e-06	0.281791	0.059	0.218	0.0971131	zgc:113983	6	unknown/not examined
6.01082e-06	0.417989	0.071	0.238	0.104769	ppt1	6	unknown/not examined
6.31605e-06	0.34993	0.012	0.131	0.110089	naa30	6	unknown/not examined
6.78196e-06	0.333986	0.036	0.174	0.11821	fkbp14	6	unknown/not examined
7.21233e-06	0.285893	0.036	0.174	0.125711	otub1b	6	unknown/not examined
7.49228e-06	0.510733	0.047	0.195	0.13059	mtap	6	unknown/not examined
7.55301e-06	0.536394	0.041	0.184	0.131649	mrto4	6	unknown/not examined
7.55666e-06	0.281389	0.018	0.141	0.131713	snupn	6	unknown/not examined
7.76105e-06	0.307892	0.018	0.141	0.135275	slc16a1b	6	unknown/not examined
7.93099e-06	0.388015	0.041	0.183	0.138237	rbm34	6	unknown/not examined
8.1323e-06	0.627959	0.089	0.266	0.141746	pdgfbb	6	unknown/not examined
8.49671e-06	0.253465	0.024	0.151	0.148098	thumpd1	6	unknown/not examined
9.27258e-06	0.403647	0.03	0.161	0.161621	nol6	6	unknown/not examined
9.28762e-06	0.350332	0.041	0.182	0.161883	raver1	6	unknown/not examined
9.32808e-06	0.291513	0.012	0.128	0.162588	exosc3	6	unknown/not examined
9.81309e-06	0.353348	0.024	0.149	0.171042	cmtr1	6	unknown/not examined
1.15183e-05	0.297866	0.036	0.169	0.200763	ptpn1	6	unknown/not examined
1.21215e-05	0.285054	0.024	0.147	0.211278	dbt	6	unknown/not examined
1.24376e-05	0.361154	0.041	0.179	0.216787	bckdha	6	unknown/not examined
1.29427e-05	0.362784	0.024	0.147	0.225591	haus6	6	unknown/not examined
1.30614e-05	0.33324	0.053	0.2	0.22766	mrpl27	6	unknown/not examined
1.33783e-05	0.36315	0.018	0.135	0.233184	ociad1	6	unknown/not examined
1.3783e-05	0.537357	0.053	0.199	0.240237	slit3	6	unknown/not examined
1.51973e-05	0.27214	0.041	0.176	0.264889	cox17	6	unknown/not examined
1.76482e-05	0.308331	0.018	0.133	0.307608	C23H1orf52	6	unknown/not examined
2.50989e-05	0.49029	0.03	0.151	0.437474	mzt2b	6	unknown/not examined
2.81134e-05	0.27791	0.012	0.117	0.490016	slc38a3b	6	unknown/not examined
2.88887e-05	0.355322	0.03	0.15	0.503529	cdc23	6	unknown/not examined
3.04527e-05	0.441932	0.041	0.168	0.530791	rsrp1	6	unknown/not examined
3.05943e-05	0.260065	0.018	0.128	0.533258	itga5	6	unknown/not examined
3.10908e-05	0.286231	0.036	0.159	0.541912	robo3	6	unknown/not examined
3.51248e-05	0.328418	0.03	0.148	0.612225	MYADM	6	unknown/not examined
3.72572e-05	0.601155	0.059	0.196	0.649394	sugt1	6	unknown/not examined
3.75014e-05	0.285425	0.024	0.136	0.653649	ing2	6	unknown/not examined
3.78405e-05	0.391955	0.036	0.155	0.65956	dyrk1ab	6	unknown/not examined
3.85834e-05	0.274352	0.024	0.136	0.672509	fam120a	6	unknown/not examined
4.14884e-05	0.275824	0.024	0.135	0.723144	ppp1r8b	6	unknown/not examined
4.27303e-05	0.443077	0.036	0.156	0.744789	pgam5	6	unknown/not examined
4.56229e-05	0.460438	0.041	0.165	0.795207	med29	6	unknown/not examined
4.64233e-05	0.307329	0.036	0.156	0.809158	si:ch211-126c2.4	6	unknown/not examined
5.08603e-05	0.280286	0.024	0.134	0.886494	dnajc2	6	unknown/not examined
5.10185e-05	0.386657	0.024	0.134	0.889253	casp20	6	unknown/not examined
5.34116e-05	0.366498	0.024	0.133	0.930965	si:dkeyp-87e7.4	6	unknown/not examined
5.34178e-05	0.301507	0.018	0.122	0.931073	sap130a	6	unknown/not examined
5.5801e-05	0.382073	0.024	0.132	0.972611	mis18bp1	6	unknown/not examined
5.58148e-05	0.452656	0.03	0.143	0.972852	znf576.1	6	unknown/not examined
5.93338e-05	0.258849	0.024	0.132	1	znf1124.1	6	unknown/not examined
5.94556e-05	0.588424	0.03	0.143	1	fgfr1a	6	unknown/not examined
6.17774e-05	0.258747	0.024	0.132	1	bola3	6	unknown/not examined
6.83635e-05	0.251053	0.024	0.131	1	hip1	6	unknown/not examined
9.38018e-05	0.282384	0.024	0.128	1	tmed5	6	unknown/not examined
0.000101305	0.411266	0.491	0.964	1	nucks1a	6	unknown/not examined
0.00011006	0.301257	0.024	0.124	1	cnep1r1	6	unknown/not examined
0.000113868	0.374513	0.03	0.136	1	prim1	6	unknown/not examined
0.000117653	0.343954	0.036	0.146	1	tp53inp2	6	unknown/not examined
0.000122108	0.269295	0.03	0.135	1	h1-10	6	unknown/not examined
0.000128316	0.316411	0.024	0.124	1	ddx51	6	unknown/not examined
0.000135886	0.266212	0.036	0.145	1	cenps	6	unknown/not examined
0.000136121	0.616462	0.083	0.226	1	ndufa7	6	unknown/not examined
0.000136251	0.287506	0.018	0.113	1	otud6b	6	unknown/not examined
0.000141283	0.609114	0.053	0.175	1	ltv1	6	unknown/not examined
0.000141903	0.287618	0.888	0.999	1	rpl22	6	unknown/not examined
0.000147523	0.2537	0.03	0.134	1	kif14	6	unknown/not examined
0.000158681	0.313095	0.018	0.112	1	nsun2	6	unknown/not examined
0.000159255	0.489108	0.036	0.143	1	si:ch211-218c6.8	6	unknown/not examined
0.000164794	0.257729	0.018	0.111	1	nsmce2	6	unknown/not examined
0.000169072	0.320723	0.03	0.132	1	churc1	6	unknown/not examined
0.000176466	1.64446	0.639	0.963	1	zgc:158463	6	unknown/not examined
0.000180264	0.250699	0.024	0.121	1	her8a	6	unknown/not examined
0.000187008	0.263969	0.024	0.121	1	trip13	6	unknown/not examined
0.00018879	0.918626	0.071	0.202	1	metap1	6	unknown/not examined
0.000196739	0.525348	0.74	0.993	1	rpl22l1	6	unknown/not examined
0.00019833	0.389303	0.03	0.131	1	mrpl43	6	unknown/not examined
0.000201825	0.302804	0.018	0.109	1	psme4b	6	unknown/not examined
0.000203794	0.343129	0.03	0.13	1	ndfip2	6	unknown/not examined
0.000207591	0.35703	0.041	0.151	1	vps28	6	unknown/not examined
0.000228808	0.352229	0.036	0.139	1	uqcc2	6	unknown/not examined
0.000267902	0.358175	0.047	0.158	1	zgc:136864	6	unknown/not examined
0.000273928	0.410399	0.041	0.148	1	mis18a	6	unknown/not examined
0.000275201	0.30705	0.024	0.117	1	hdac3	6	unknown/not examined
0.000280146	0.399451	0.036	0.137	1	rprd2a	6	unknown/not examined
0.000295047	0.309285	0.024	0.116	1	kat14	6	unknown/not examined
0.000311494	0.264205	0.024	0.116	1	ms4a17a.9	6	unknown/not examined
0.000315461	0.300276	0.03	0.126	1	smim7	6	unknown/not examined
0.000319761	0.289313	0.024	0.115	1	ciao2b	6	unknown/not examined
0.000331103	0.411706	0.03	0.125	1	nck2b	6	unknown/not examined
0.000336606	0.31561	0.036	0.135	1	im:7140055	6	unknown/not examined
0.000353551	0.308327	0.03	0.125	1	sec31a	6	unknown/not examined
0.000378295	0.257468	0.018	0.103	1	llgl1	6	unknown/not examined
0.000392651	0.279267	0.018	0.103	1	prkacbb	6	unknown/not examined
0.00039844	0.289946	0.024	0.113	1	slc31a1	6	unknown/not examined
0.000418604	0.429158	0.024	0.113	1	iars1	6	unknown/not examined
0.000420725	0.569913	0.03	0.121	1	cd276	6	unknown/not examined
0.00045282	0.256256	0.03	0.122	1	gulp1a	6	unknown/not examined
0.00046156	0.252681	0.018	0.101	1	tdp1	6	unknown/not examined
0.000468226	0.432238	0.041	0.142	1	dpm2	6	unknown/not examined
0.000577752	0.375847	0.03	0.12	1	terfa	6	unknown/not examined
0.000615532	0.504325	0.036	0.129	1	farsb	6	unknown/not examined
0.000644208	0.278608	0.03	0.118	1	CU104709.1	6	unknown/not examined
0.000791823	0.394713	0.053	0.156	1	psmg1	6	unknown/not examined
0.00080533	0.60308	0.03	0.116	1	fam199x	6	unknown/not examined
0.000826669	0.398696	0.03	0.116	1	ufsp2	6	unknown/not examined
0.000845724	0.370963	0.041	0.136	1	si:ch211-282b22.1	6	unknown/not examined
0.000865627	0.257364	0.03	0.115	1	rchy1	6	unknown/not examined
0.000883571	0.316208	0.036	0.125	1	si:dkey-68o6.5	6	unknown/not examined
0.000918765	0.298683	0.03	0.115	1	aifm2	6	unknown/not examined
0.00101871	0.970801	0.101	0.228	1	AL935186.10	6	unknown/not examined
0.00114029	0.43845	0.036	0.122	1	snap23.1	6	unknown/not examined
0.00116942	0.252318	0.03	0.112	1	bcor	6	unknown/not examined
0.00117613	0.550175	0.024	0.102	1	lrrfip2	6	unknown/not examined
0.00120729	0.582999	0.041	0.13	1	si:dkey-95p16.2	6	unknown/not examined
0.00127996	0.440749	0.03	0.111	1	rap1ab	6	unknown/not examined
0.00128057	0.258024	0.041	0.129	1	cdc34b	6	unknown/not examined
0.00128816	0.332117	0.03	0.111	1	mcrs1	6	unknown/not examined
0.00134138	0.300884	0.024	0.101	1	dbr1	6	unknown/not examined
0.00135607	0.2556	0.03	0.111	1	mettl14	6	unknown/not examined
0.00162977	0.528514	0.041	0.128	1	CABZ01063556.1	6	unknown/not examined
0.00175257	0.419573	0.036	0.117	1	txlng	6	unknown/not examined
0.00183278	0.458964	0.047	0.135	1	ctnnbl1	6	unknown/not examined
0.00187367	0.324539	0.036	0.117	1	si:ch73-71c20.5	6	unknown/not examined
0.00204588	0.620094	0.047	0.136	1	zgc:63587	6	unknown/not examined
0.00215981	0.50733	0.041	0.125	1	tprkb	6	unknown/not examined
0.00232453	0.421749	0.03	0.105	1	ciao1	6	unknown/not examined
0.00320857	0.457805	0.03	0.101	1	ints2	6	unknown/not examined
0.00331164	0.442402	0.473	0.942	1	atp5f1e	6	unknown/not examined
0.00407092	0.465656	0.521	0.964	1	snrpf	6	unknown/not examined
0.00496767	0.307381	0.941	0.992	1	hmgn2	6	unknown/not examined
0.00527828	0.538444	0.071	0.162	1	TUBB4B	6	unknown/not examined
0.00543338	0.466691	0.047	0.124	1	CABZ01113192.1	6	unknown/not examined
0.00619063	0.293937	0.036	0.104	1	eno3	6	unknown/not examined
0.00657399	0.618404	0.036	0.103	1	arpc5lb	6	unknown/not examined
0.00783578	0.266963	0.84	0.999	1	faua	6	unknown/not examined
0	3.63508	0.371	0.002	0	abhd6a	7	unknown/not examined
0	3.5578	0.402	0.003	0	si:ch73-21g5.7	7	unknown/not examined
0	2.61205	0.485	0.003	0	her4.2.1	7	unknown/not examined
0	2.29045	0.268	0	0	epcam	7	unknown/not examined
0	2.12887	0.443	0.002	0	sox3	7	unknown/not examined
0	1.8625	0.34	0	0	plp1a	7	unknown/not examined
0	1.85098	0.412	0.003	0	her4.2	7	unknown/not examined
0	1.82777	0.381	0.004	0	her12	7	unknown/not examined
0	1.62004	0.351	0.002	0	sox19a	7	unknown/not examined
0	1.54495	0.268	0.001	0	gsnb	7	unknown/not examined
0	1.45873	0.32	0.003	0	her4.1	7	unknown/not examined
0	1.38591	0.268	0.001	0	gadd45gb.1	7	unknown/not examined
0	1.36992	0.206	0	0	zgc:153284	7	unknown/not examined
0	1.28451	0.186	0	0	s100v1	7	unknown/not examined
0	1.11328	0.186	0	0	si:ch73-74h11.1	7	unknown/not examined
1.44194e-304	1.37722	0.206	0	2.5133e-300	her4.4	7	unknown/not examined
8.94377e-303	1.4244	0.289	0.002	1.5589e-298	sox2	7	unknown/not examined
4.16903e-300	0.872759	0.196	0	7.26662e-296	fgfbp3	7	unknown/not examined
1.17623e-298	2.26286	0.33	0.004	2.05017e-294	dlb	7	unknown/not examined
6.96385e-298	1.50845	0.216	0.001	1.2138e-293	neurod4	7	unknown/not examined
4.47749e-294	1.19798	0.278	0.002	7.80426e-290	gfap	7	unknown/not examined
3.34866e-282	3.49616	0.186	0	5.83671e-278	krtt1c19e	7	unknown/not examined
8.11443e-281	1.32867	0.32	0.004	1.41434e-276	nes	7	unknown/not examined
2.90979e-278	0.518826	0.175	0	5.07176e-274	lamb2l	7	unknown/not examined
3.80461e-270	1.03275	0.206	0.001	6.63143e-266	cd9b	7	unknown/not examined
4.04434e-270	1.06225	0.206	0.001	7.04928e-266	her4.3	7	unknown/not examined
4.32517e-269	1.04703	0.186	0	7.53877e-265	spint2	7	unknown/not examined
1.23601e-266	1.46888	0.268	0.002	2.15436e-262	dld	7	unknown/not examined
1.19307e-264	1.68937	0.443	0.01	2.07952e-260	pou3f1	7	unknown/not examined
2.07581e-260	1.26735	0.165	0	3.61813e-256	si:ch211-105c13.3	7	unknown/not examined
3.07674e-259	2.85687	0.216	0.001	5.36276e-255	spaca4l	7	unknown/not examined
1.00983e-257	1.20647	0.155	0	1.76013e-253	cldnb	7	unknown/not examined
1.55959e-251	0.619164	0.175	0	2.71836e-247	gpa33a	7	unknown/not examined
2.67124e-246	0.640121	0.186	0.001	4.65597e-242	st14a	7	unknown/not examined
1.12822e-238	2.37392	0.134	0	1.96648e-234	krt91	7	unknown/not examined
1.12822e-238	1.29014	0.134	0	1.96648e-234	krt17	7	unknown/not examined
1.73666e-227	3.55796	0.206	0.001	3.027e-223	krt5	7	unknown/not examined
1.2783e-222	0.63489	0.165	0.001	2.22808e-218	sh3d21	7	unknown/not examined
1.8725e-221	0.965652	0.134	0	3.26376e-217	zgc:92380	7	unknown/not examined
1.59718e-216	1.23593	0.155	0	2.78389e-212	col28a2a	7	unknown/not examined
5.69212e-213	1.34681	0.258	0.003	9.92137e-209	myt1a	7	unknown/not examined
1.63258e-206	0.479117	0.134	0	2.84558e-202	oclna	7	unknown/not examined
1.69205e-206	3.72225	0.134	0	2.94924e-202	si:ch211-195b11.3	7	unknown/not examined
1.75368e-206	1.80862	0.134	0	3.05666e-202	ppl	7	unknown/not examined
2.05998e-206	0.350981	0.134	0	3.59054e-202	esrp2	7	unknown/not examined
1.82959e-205	0.510188	0.155	0.001	3.18898e-201	tmem54a	7	unknown/not examined
2.50961e-203	1.17199	0.124	0	4.37424e-199	si:dkey-102c8.3	7	unknown/not examined
2.50961e-203	1.15673	0.124	0	4.37424e-199	scrt2	7	unknown/not examined
2.50961e-203	0.434907	0.124	0	4.37424e-199	her13	7	unknown/not examined
2.65732e-203	0.61239	0.124	0	4.6317e-199	GADD45G	7	unknown/not examined
3.70114e-203	0.652743	0.186	0.001	6.45109e-199	spint1a	7	unknown/not examined
5.1585e-203	4.17222	0.165	0.001	8.99127e-199	icn2	7	unknown/not examined
3.13815e-202	1.23765	0.113	0	5.4698e-198	cldne	7	unknown/not examined
3.13815e-202	0.324083	0.113	0	5.4698e-198	esrp1	7	unknown/not examined
1.10856e-195	1.0027	0.155	0.001	1.93223e-191	en2b	7	unknown/not examined
1.83943e-193	0.793492	0.134	0	3.20612e-189	abcb5	7	unknown/not examined
9.12157e-193	5.85383	0.247	0.004	1.58989e-188	cyt1	7	unknown/not examined
1.19678e-188	0.686494	0.124	0	2.08598e-184	ascl1b.1	7	unknown/not examined
1.67479e-188	0.623055	0.124	0	2.91916e-184	cavin1b	7	unknown/not examined
1.7321e-188	0.513522	0.144	0.001	3.01906e-184	si:dkey-262k9.2	7	unknown/not examined
1.72649e-186	0.860959	0.155	0.001	3.00927e-182	si:ch211-57n23.4	7	unknown/not examined
5.18453e-184	0.513873	0.103	0	9.03663e-180	zgc:154054	7	unknown/not examined
5.18453e-184	0.422966	0.103	0	9.03663e-180	cldn1	7	unknown/not examined
5.94317e-176	5.78024	0.247	0.004	1.03589e-171	cyt1l	7	unknown/not examined
6.96908e-176	2.43263	0.124	0	1.21471e-171	anxa1c	7	unknown/not examined
2.11384e-172	0.905096	0.165	0.001	3.68443e-168	chl1a	7	unknown/not examined
1.12691e-171	0.850224	0.134	0.001	1.9642e-167	padi2	7	unknown/not examined
8.55066e-171	2.47199	0.113	0	1.49038e-166	zgc:193505	7	unknown/not examined
4.04382e-167	0.432508	0.103	0	7.04838e-163	ptprna	7	unknown/not examined
1.68125e-165	0.875856	0.216	0.003	2.93041e-161	pkp3a	7	unknown/not examined
1.82826e-158	0.397446	0.113	0	3.18665e-154	rhbdl3	7	unknown/not examined
1.9193e-158	0.646966	0.113	0	3.34535e-154	zgc:171775	7	unknown/not examined
2.14974e-158	0.824901	0.113	0	3.747e-154	insm1a	7	unknown/not examined
2.48706e-158	0.366464	0.113	0	4.33495e-154	ctnnd2b	7	unknown/not examined
1.56484e-157	7.07096	0.268	0.006	2.72751e-153	krt4	7	unknown/not examined
9.766e-157	2.21442	0.278	0.007	1.70221e-152	fabp7a	7	unknown/not examined
4.42453e-156	1.03367	0.247	0.005	7.71195e-152	sox13	7	unknown/not examined
1.98421e-155	4.55563	0.196	0.003	3.45848e-151	aep1	7	unknown/not examined
3.46143e-155	0.636541	0.144	0.001	6.03327e-151	inavaa	7	unknown/not examined
6.89472e-155	0.510971	0.124	0.001	1.20175e-150	col5a3a	7	unknown/not examined
8.42893e-155	0.549379	0.165	0.002	1.46916e-150	cavin2a	7	unknown/not examined
4.84107e-153	0.502003	0.103	0	8.43799e-149	nos1	7	unknown/not examined
5.18566e-153	0.352406	0.103	0	9.03861e-149	tjp3	7	unknown/not examined
5.36703e-153	1.12476	0.103	0	9.35474e-149	krt92	7	unknown/not examined
2.99788e-149	0.821216	0.175	0.002	5.22531e-145	cldn7b	7	unknown/not examined
9.16386e-148	0.673077	0.113	0	1.59726e-143	si:dkey-87o1.2	7	unknown/not examined
4.22814e-146	0.370562	0.124	0.001	7.36964e-142	ascl1a	7	unknown/not examined
9.39325e-146	1.76513	0.278	0.008	1.63724e-141	tmsb	7	unknown/not examined
6.57526e-145	0.749157	0.175	0.002	1.14607e-140	cav2	7	unknown/not examined
2.67544e-142	0.399484	0.144	0.001	4.66329e-138	tmem30b	7	unknown/not examined
3.66413e-141	0.30687	0.103	0	6.38657e-137	si:dkey-19b23.12	7	unknown/not examined
6.16052e-140	1.24105	0.134	0.001	1.07378e-135	insm1b	7	unknown/not examined
6.87183e-140	1.43546	0.134	0.001	1.19776e-135	zgc:174938	7	unknown/not examined
2.08552e-138	1.02325	0.113	0.001	3.63505e-134	col7a1	7	unknown/not examined
9.07707e-138	0.526548	0.206	0.004	1.58213e-133	ncam1a	7	unknown/not examined
6.15767e-137	2.72062	0.412	0.02	1.07328e-132	dla	7	unknown/not examined
2.7694e-136	1.59619	0.165	0.002	4.82707e-132	stmn1b	7	unknown/not examined
6.37592e-131	0.736943	0.103	0	1.11132e-126	myt1b	7	unknown/not examined
6.4704e-131	0.4923	0.103	0	1.12779e-126	capn2l	7	unknown/not examined
6.96418e-131	0.591989	0.103	0	1.21386e-126	neurog1	7	unknown/not examined
4.54034e-130	0.4441	0.113	0.001	7.91381e-126	camk2d1	7	unknown/not examined
6.38342e-130	2.46906	0.546	0.041	1.11263e-125	her15.1	7	unknown/not examined
1.20071e-124	0.720659	0.165	0.003	2.09284e-120	bcam	7	unknown/not examined
2.87163e-123	0.635928	0.155	0.002	5.00526e-119	pax6a	7	unknown/not examined
9.34995e-123	0.686881	0.113	0.001	1.6297e-118	hrc	7	unknown/not examined
1.20192e-122	0.442347	0.113	0.001	2.09495e-118	elovl1a	7	unknown/not examined
4.41334e-122	0.621104	0.103	0.001	7.69245e-118	zgc:101810	7	unknown/not examined
6.90472e-122	2.49219	0.227	0.006	1.20349e-117	anxa1a	7	unknown/not examined
2.25514e-120	2.07238	0.495	0.035	3.93071e-116	her15.2	7	unknown/not examined
3.05609e-119	2.41279	0.124	0.001	5.32676e-115	cldni	7	unknown/not examined
3.42638e-119	2.76226	0.32	0.014	5.97218e-115	elavl3	7	unknown/not examined
4.04174e-119	0.360208	0.155	0.002	7.04476e-115	si:dkey-16l2.20	7	unknown/not examined
2.60423e-118	0.8191	0.144	0.002	4.53917e-114	si:rp71-77l1.1	7	unknown/not examined
3.27493e-116	0.665839	0.113	0.001	5.70821e-112	dhx32b	7	unknown/not examined
8.40542e-115	0.358704	0.165	0.003	1.46506e-110	znf296	7	unknown/not examined
2.4972e-114	0.388493	0.103	0.001	4.35263e-110	npas1	7	unknown/not examined
4.55438e-114	0.388171	0.144	0.002	7.93829e-110	prrg2	7	unknown/not examined
8.98956e-114	0.54013	0.124	0.001	1.56688e-109	caspb	7	unknown/not examined
1.72662e-113	0.432453	0.134	0.002	3.0095e-109	zmp:0000001114	7	unknown/not examined
3.65144e-110	0.357118	0.113	0.001	6.36446e-106	crybg1b	7	unknown/not examined
6.46992e-109	0.434636	0.124	0.001	1.12771e-104	fat2	7	unknown/not examined
3.32194e-107	0.695618	0.144	0.002	5.79015e-103	epas1a	7	unknown/not examined
3.33352e-107	1.43639	0.216	0.006	5.81032e-103	anxa2a	7	unknown/not examined
4.9499e-106	1.12286	0.216	0.007	8.62768e-102	cdh1	7	unknown/not examined
2.95464e-104	2.50515	0.454	0.034	5.14994e-100	lrrn1	7	unknown/not examined
5.36621e-102	2.01358	0.443	0.034	9.35331e-98	gpm6aa	7	unknown/not examined
1.74218e-101	0.506065	0.103	0.001	3.03662e-97	rab39bb	7	unknown/not examined
2.04372e-101	0.820752	0.103	0.001	3.56221e-97	capn9	7	unknown/not examined
2.26891e-100	0.679714	0.124	0.002	3.9547e-96	egfl6	7	unknown/not examined
2.48508e-100	5.7804	0.216	0.007	4.3315e-96	icn	7	unknown/not examined
4.00296e-97	1.96491	0.464	0.039	6.97717e-93	lfng	7	unknown/not examined
5.4219e-96	0.656102	0.103	0.001	9.45037e-92	2023-09-03	7	unknown/not examined
1.16275e-95	1.04593	0.113	0.001	2.02667e-91	ecrg4b	7	unknown/not examined
1.95336e-95	0.359935	0.113	0.001	3.40471e-91	ino80e.1	7	unknown/not examined
1.26755e-91	0.787566	0.113	0.002	2.20935e-87	onecut1	7	unknown/not examined
4.67026e-91	0.433369	0.103	0.001	8.14026e-87	lrata	7	unknown/not examined
3.92377e-90	0.655534	0.175	0.005	6.83913e-86	pou3f2b	7	unknown/not examined
1.10734e-89	3.6274	0.258	0.012	1.9301e-85	cfl1l	7	unknown/not examined
9.79703e-87	1.26081	0.124	0.002	1.70762e-82	nhlh2	7	unknown/not examined
1.04844e-86	0.52879	0.103	0.001	1.82743e-82	myh14	7	unknown/not examined
2.56307e-86	1.41364	0.216	0.009	4.46743e-82	dnase1l4.1	7	unknown/not examined
3.64341e-85	4.13545	0.268	0.014	6.35047e-81	tmsb1	7	unknown/not examined
5.61405e-85	0.867352	0.216	0.009	9.78529e-81	f11r.1	7	unknown/not examined
2.14874e-84	0.721385	0.206	0.008	3.74526e-80	capn2b	7	unknown/not examined
3.51147e-81	1.79056	0.113	0.002	6.12049e-77	rbp4	7	unknown/not examined
4.73671e-81	0.534151	0.113	0.002	8.25609e-77	si:ch1073-406l10.2	7	unknown/not examined
1.53284e-75	0.311679	0.103	0.002	2.67174e-71	fermt1	7	unknown/not examined
1.26448e-71	1.11893	0.247	0.014	2.20399e-67	clstn1	7	unknown/not examined
3.83627e-71	1.0188	0.278	0.018	6.68662e-67	mxi1	7	unknown/not examined
7.58615e-70	1.1869	0.144	0.004	1.32227e-65	zgc:86896	7	unknown/not examined
1.23524e-69	1.12052	0.103	0.002	2.15303e-65	anxa1b	7	unknown/not examined
4.4803e-68	0.465478	0.113	0.003	7.80916e-64	wu:fb18f06	7	unknown/not examined
2.48239e-64	0.351184	0.103	0.002	4.32681e-60	dennd2da	7	unknown/not examined
7.58639e-64	0.407282	0.113	0.003	1.32231e-59	itga6b	7	unknown/not examined
8.74888e-64	1.24882	0.227	0.013	1.52493e-59	cavin2b	7	unknown/not examined
2.0856e-61	0.351181	0.144	0.005	3.6352e-57	tspan15	7	unknown/not examined
3.0985e-59	0.693698	0.216	0.013	5.40069e-55	cspg5a	7	unknown/not examined
3.56864e-58	0.411068	0.144	0.006	6.22013e-54	plcd1b	7	unknown/not examined
1.02899e-56	0.250336	0.113	0.003	1.79353e-52	pitpnc1b	7	unknown/not examined
6.64645e-56	0.278299	0.103	0.003	1.15848e-51	cyp2y3	7	unknown/not examined
3.57051e-55	2.28466	0.227	0.016	6.22341e-51	myh9a	7	unknown/not examined
4.87042e-53	0.407996	0.134	0.005	8.48914e-49	eppk1	7	unknown/not examined
2.90342e-52	1.16969	0.227	0.017	5.06066e-48	cldn5a	7	unknown/not examined
2.70737e-51	0.983558	0.186	0.011	4.71894e-47	ntn1a	7	unknown/not examined
3.07366e-51	0.734045	0.144	0.007	5.35739e-47	tnks1bp1	7	unknown/not examined
2.55276e-50	3.07399	0.701	0.202	4.44945e-46	nova2	7	unknown/not examined
1.27059e-47	0.945127	0.34	0.041	2.21464e-43	msi1	7	unknown/not examined
3.5967e-47	0.390542	0.144	0.007	6.26904e-43	cebpd	7	unknown/not examined
1.84865e-45	1.43763	0.361	0.047	3.2222e-41	pcdh19	7	unknown/not examined
8.03457e-45	1.89191	0.443	0.078	1.40043e-40	tuba1c	7	unknown/not examined
1.148e-42	0.31466	0.113	0.005	2.00096e-38	casp3b	7	unknown/not examined
2.9119e-42	0.351752	0.103	0.004	5.07544e-38	serpinb14	7	unknown/not examined
2.27126e-40	0.892479	0.196	0.016	3.9588e-36	cd99	7	unknown/not examined
7.15807e-39	0.387452	0.134	0.008	1.24765e-34	rnf128a	7	unknown/not examined
1.24622e-38	0.457633	0.124	0.007	2.17216e-34	fyna	7	unknown/not examined
7.52077e-38	0.607766	0.155	0.01	1.31087e-33	plcd1a	7	unknown/not examined
1.43614e-36	1.05627	0.186	0.016	2.50319e-32	pycard	7	unknown/not examined
2.54586e-36	0.311709	0.113	0.006	4.43743e-32	fzd10	7	unknown/not examined
2.56496e-36	1.52523	0.351	0.057	4.47073e-32	sb:cb81	7	unknown/not examined
6.45642e-36	1.20959	0.144	0.01	1.12535e-31	cav1	7	unknown/not examined
1.81093e-35	1.47876	0.454	0.1	3.15646e-31	si:ch211-137a8.4	7	unknown/not examined
5.19132e-35	1.26548	0.134	0.009	9.04846e-31	aqp3a	7	unknown/not examined
5.68611e-33	0.695563	0.227	0.026	9.91089e-29	arl4aa	7	unknown/not examined
8.19543e-33	1.97587	0.577	0.174	1.42846e-28	tuba1a	7	unknown/not examined
1.62669e-32	0.880725	0.206	0.022	2.83532e-28	her2	7	unknown/not examined
3.29636e-32	0.34093	0.144	0.011	5.74556e-28	tjp2a	7	unknown/not examined
8.61263e-32	0.666013	0.124	0.008	1.50118e-27	mvp	7	unknown/not examined
2.55086e-30	0.537021	0.247	0.033	4.44615e-26	cyfip2	7	unknown/not examined
3.34192e-30	0.942491	0.299	0.049	5.82497e-26	zbtb18	7	unknown/not examined
1.71978e-29	0.436909	0.144	0.012	2.99757e-25	si:dkey-204f11.64	7	unknown/not examined
2.43377e-29	1.13523	0.216	0.026	4.24205e-25	arhgdig	7	unknown/not examined
2.47802e-29	0.435203	0.124	0.009	4.31919e-25	nbeaa	7	unknown/not examined
2.96917e-29	0.981957	0.247	0.035	5.17526e-25	epb41a	7	unknown/not examined
3.0802e-29	0.443526	0.165	0.016	5.36879e-25	pacsin1b	7	unknown/not examined
4.06256e-29	1.23467	0.392	0.084	7.08104e-25	zeb2a	7	unknown/not examined
4.84659e-29	1.23919	0.237	0.032	8.4476e-25	s100u	7	unknown/not examined
3.82442e-28	1.0723	0.155	0.014	6.66596e-24	txn	7	unknown/not examined
1.63521e-27	0.800856	0.165	0.017	2.85016e-23	cxcl14	7	unknown/not examined
2.05051e-27	0.410281	0.155	0.015	3.57403e-23	pof1b	7	unknown/not examined
2.95218e-27	0.348041	0.103	0.007	5.14564e-23	copz2	7	unknown/not examined
4.98227e-27	0.480097	0.155	0.015	8.68409e-23	casc4	7	unknown/not examined
6.51254e-27	0.8363	0.134	0.011	1.13514e-22	gpm6ab	7	unknown/not examined
1.00455e-26	0.527343	0.113	0.008	1.75093e-22	sorbs3	7	unknown/not examined
9.42476e-26	0.466304	0.165	0.018	1.64274e-21	tmem47	7	unknown/not examined
1.79753e-25	1.16323	0.443	0.119	3.13309e-21	dag1	7	unknown/not examined
2.86581e-25	1.13057	0.206	0.028	4.99511e-21	alox12	7	unknown/not examined
6.57165e-25	0.7065	0.196	0.026	1.14544e-20	celsr1b	7	unknown/not examined
1.15068e-24	1.6882	0.412	0.108	2.00563e-20	notch1a	7	unknown/not examined
4.91321e-24	0.994021	0.227	0.035	8.56373e-20	nrarpb	7	unknown/not examined
1.50618e-23	0.416758	0.113	0.009	2.62527e-19	epha2a	7	unknown/not examined
2.70779e-23	1.28205	0.124	0.011	4.71968e-19	apoeb	7	unknown/not examined
8.49167e-23	0.416309	0.144	0.015	1.4801e-18	tmed4	7	unknown/not examined
1.5695e-22	1.78129	0.227	0.038	2.73563e-18	col18a1a	7	unknown/not examined
3.93488e-22	0.594605	0.175	0.023	6.8585e-18	itm2bb	7	unknown/not examined
4.05298e-22	0.508839	0.103	0.008	7.06435e-18	lama5	7	unknown/not examined
4.25193e-22	0.450014	0.103	0.008	7.41112e-18	podxl	7	unknown/not examined
4.65125e-22	0.552268	0.124	0.012	8.10712e-18	hcls1	7	unknown/not examined
7.85997e-21	0.773847	0.165	0.022	1.36999e-16	ank2b	7	unknown/not examined
9.14296e-21	1.06747	0.103	0.009	1.59362e-16	znf185	7	unknown/not examined
8.84869e-20	0.387054	0.134	0.015	1.54233e-15	syne2b	7	unknown/not examined
8.98637e-20	0.325199	0.144	0.018	1.56632e-15	mbpb	7	unknown/not examined
1.5907e-19	1.61866	0.134	0.016	2.77258e-15	vim	7	unknown/not examined
2.68607e-19	0.71676	0.124	0.014	4.68181e-15	sulf2b	7	unknown/not examined
3.39871e-19	0.928384	0.124	0.014	5.92395e-15	tp63	7	unknown/not examined
4.54335e-19	0.290178	0.103	0.01	7.91906e-15	tmem238a	7	unknown/not examined
1.09319e-18	0.436578	0.113	0.012	1.90544e-14	nhsl1b	7	unknown/not examined
1.15984e-18	0.415453	0.103	0.01	2.0216e-14	lzts1	7	unknown/not examined
1.50249e-18	0.536672	0.134	0.016	2.61885e-14	elf1	7	unknown/not examined
1.82361e-18	1.22988	0.309	0.078	3.17855e-14	mdkb	7	unknown/not examined
5.36094e-18	0.896336	0.237	0.048	9.34413e-14	rtn3	7	unknown/not examined
9.06001e-18	0.781336	0.309	0.079	1.57916e-13	ptprfb	7	unknown/not examined
1.98248e-16	0.355186	0.144	0.021	3.45547e-12	prr13	7	unknown/not examined
2.01966e-16	0.307866	0.103	0.011	3.52027e-12	gmppab	7	unknown/not examined
2.87172e-16	0.584875	0.134	0.018	5.0054e-12	znf536	7	unknown/not examined
6.093e-16	1.20686	0.134	0.019	1.06201e-11	tagln2	7	unknown/not examined
7.0142e-16	0.351419	0.175	0.03	1.22257e-11	uacab	7	unknown/not examined
8.57375e-16	1.09928	0.371	0.129	1.49441e-11	tnrc6c2	7	unknown/not examined
1.79565e-15	0.2997	0.103	0.012	3.12981e-11	blvrb	7	unknown/not examined
1.88429e-15	0.696367	0.206	0.043	3.28432e-11	tuba8l2	7	unknown/not examined
3.78282e-15	0.957179	0.144	0.023	6.59346e-11	scinla	7	unknown/not examined
4.68007e-15	1.42258	0.351	0.115	8.15736e-11	rnf165a	7	unknown/not examined
5.27939e-15	1.15912	0.402	0.142	9.20198e-11	pou3f3b	7	unknown/not examined
5.50352e-15	0.329445	0.103	0.012	9.59264e-11	pdxdc1	7	unknown/not examined
8.96438e-15	0.539069	0.165	0.029	1.56249e-10	cnpy1	7	unknown/not examined
9.1795e-15	1.25385	0.433	0.164	1.59999e-10	ncalda	7	unknown/not examined
9.61457e-15	0.69126	0.134	0.02	1.67582e-10	capn2a	7	unknown/not examined
1.06895e-14	0.337996	0.124	0.017	1.86319e-10	si:ch211-214c7.4	7	unknown/not examined
1.39668e-14	1.565	0.289	0.086	2.43441e-10	rtn1a	7	unknown/not examined
2.21413e-14	4.30342	0.216	0.052	3.85924e-10	s100a10b	7	unknown/not examined
2.52189e-14	0.617069	0.124	0.018	4.39566e-10	mtbl	7	unknown/not examined
4.489e-14	1.45861	0.392	0.156	7.82432e-10	prtgb	7	unknown/not examined
5.86186e-14	0.65819	0.155	0.027	1.02172e-09	jag2b	7	unknown/not examined
1.37183e-13	1.02259	0.216	0.052	2.39111e-09	rnasekb	7	unknown/not examined
2.78878e-13	0.253912	0.103	0.014	4.86085e-09	2023-03-08	7	unknown/not examined
3.07631e-13	1.00991	0.227	0.058	5.362e-09	tfap2c	7	unknown/not examined
4.47479e-13	1.02347	0.577	0.324	7.79955e-09	btg1	7	unknown/not examined
6.5804e-13	1.04972	0.258	0.072	1.14696e-08	pik3r3b	7	unknown/not examined
9.04303e-13	0.4666	0.186	0.04	1.5762e-08	tmem59	7	unknown/not examined
9.77817e-13	0.68123	0.227	0.057	1.70434e-08	irx3a	7	unknown/not examined
1.36896e-12	0.682858	0.103	0.015	2.38609e-08	celf3a	7	unknown/not examined
3.55868e-12	0.531644	0.113	0.018	6.20277e-08	aldocb	7	unknown/not examined
3.95532e-12	0.899785	0.392	0.152	6.89412e-08	gapdhs	7	unknown/not examined
5.9385e-12	0.985688	0.124	0.56	1.03508e-07	col1a2	7	unknown/not examined
1.21289e-11	0.360166	0.113	0.018	2.11407e-07	tp53inp1	7	unknown/not examined
1.7201e-11	0.398697	0.144	0.029	2.99814e-07	myo1cb	7	unknown/not examined
1.91933e-11	1.26036	0.186	0.633	3.3454e-07	col1a1a	7	unknown/not examined
2.30967e-11	0.52463	0.186	0.045	4.02575e-07	pou3f3a	7	unknown/not examined
3.17294e-11	0.39277	0.144	0.029	5.53044e-07	ezrb	7	unknown/not examined
3.69603e-11	0.816545	0.278	0.093	6.44218e-07	tmem35	7	unknown/not examined
5.86376e-11	0.460542	0.175	0.041	1.02205e-06	dnmbp	7	unknown/not examined
7.05925e-11	0.534206	0.216	0.061	1.23043e-06	dtx4a	7	unknown/not examined
9.63471e-11	0.438772	0.113	0.02	1.67933e-06	adipor1b	7	unknown/not examined
1.81351e-10	0.360243	0.103	0.017	3.16095e-06	tnika	7	unknown/not examined
2.09369e-10	0.392128	0.113	0.02	3.6493e-06	phlda2	7	unknown/not examined
2.39529e-10	1.83768	0.237	0.074	4.175e-06	cotl1	7	unknown/not examined
2.58206e-10	1.00794	0.34	0.141	4.50053e-06	tp53inp2	7	unknown/not examined
3.45663e-10	0.670407	0.351	0.14	6.02491e-06	hacd2	7	unknown/not examined
3.8658e-10	0.628523	0.124	0.024	6.7381e-06	notch1b	7	unknown/not examined
5.09642e-10	0.488174	0.165	0.04	8.88305e-06	zgc:100920	7	unknown/not examined
7.66942e-10	1.7313	0.237	0.08	1.33678e-05	zgc:175088	7	unknown/not examined
8.08151e-10	0.434954	0.144	0.032	1.40861e-05	bhlhe40	7	unknown/not examined
1.49629e-09	0.643628	0.175	0.047	2.60804e-05	adipor2	7	unknown/not examined
1.64194e-09	0.563311	0.113	0.022	2.86189e-05	rac2	7	unknown/not examined
2.09209e-09	0.559313	0.165	0.043	3.64651e-05	si:ch211-166a6.5	7	unknown/not examined
2.3678e-09	1.34888	0.247	0.09	4.12708e-05	capns1a	7	unknown/not examined
3.08364e-09	0.957501	0.299	0.121	5.37478e-05	jupa	7	unknown/not examined
3.78713e-09	0.428598	0.216	0.068	6.60096e-05	map7d1a	7	unknown/not examined
4.18785e-09	0.28968	0.186	0.051	7.29942e-05	si:ch211-226m16.2	7	unknown/not examined
5.02726e-09	0.421125	0.155	0.039	8.76252e-05	idh1	7	unknown/not examined
5.78098e-09	0.359577	0.103	0.019	0.000100763	slit2	7	unknown/not examined
1.04982e-08	0.567219	0.175	0.049	0.000182983	capgb	7	unknown/not examined
1.24373e-08	0.280143	0.134	0.031	0.000216783	stim1a	7	unknown/not examined
1.44402e-08	0.926401	0.186	0.058	0.000251693	plecb	7	unknown/not examined
1.8549e-08	0.902082	0.804	0.729	0.00032331	ywhabl	7	unknown/not examined
1.97099e-08	1.66295	0.454	0.294	0.000343543	si:ch73-386h18.1	7	unknown/not examined
2.39193e-08	0.315632	0.144	0.036	0.000416914	nfe2l2a	7	unknown/not examined
5.98251e-08	0.610657	0.381	0.188	0.00104275	chmp4bb	7	unknown/not examined
7.98681e-08	1.41203	0.557	0.395	0.0013921	sox11b	7	unknown/not examined
8.21562e-08	0.335168	0.247	0.09	0.00143198	gpia	7	unknown/not examined
1.48186e-07	0.781379	0.299	0.136	0.00258287	BX284638.2	7	unknown/not examined
1.49768e-07	1.10052	0.227	0.087	0.00261046	cep131	7	unknown/not examined
1.51667e-07	0.715357	0.423	0.223	0.00264355	AL935186.10	7	unknown/not examined
1.66665e-07	0.57082	0.196	0.067	0.00290497	phf21aa	7	unknown/not examined
1.89933e-07	0.617215	0.278	0.117	0.00331053	alcamb	7	unknown/not examined
2.34673e-07	0.774764	0.825	0.76	0.00409036	h3f3b.1.1	7	unknown/not examined
2.42488e-07	0.433133	0.155	0.045	0.00422657	cap1	7	unknown/not examined
2.55402e-07	0.500894	0.216	0.08	0.00445166	sipa1l2	7	unknown/not examined
2.83843e-07	1.45482	0.474	0.298	0.00494739	selenow1	7	unknown/not examined
2.95219e-07	1.25924	0.588	0.411	0.00514567	histh1l	7	unknown/not examined
2.96122e-07	0.279285	0.124	0.031	0.00516141	sult2st1	7	unknown/not examined
5.63204e-07	0.899727	0.515	0.349	0.00981664	btg2	7	unknown/not examined
5.7724e-07	0.270529	0.113	0.028	0.0100613	rabgap1	7	unknown/not examined
6.02344e-07	0.65964	0.216	0.08	0.0104989	tob1b	7	unknown/not examined
8.13768e-07	0.257879	0.144	0.042	0.014184	ctsf	7	unknown/not examined
8.68356e-07	0.952216	0.186	0.066	0.0151354	itgb4	7	unknown/not examined
1.07953e-06	1.20996	0.464	0.303	0.0188162	si:dkey-56m19.5	7	unknown/not examined
1.10664e-06	0.314627	0.144	0.043	0.0192888	rnd1b	7	unknown/not examined
1.46089e-06	0.335524	0.103	0.026	0.0254634	gpm6bb	7	unknown/not examined
1.50346e-06	0.59915	0.216	0.085	0.0262052	acsbg2	7	unknown/not examined
1.61859e-06	0.463159	0.175	0.06	0.028212	gale	7	unknown/not examined
1.69464e-06	0.742487	0.216	0.088	0.0295376	irs2b	7	unknown/not examined
1.69679e-06	0.409345	0.237	0.096	0.0295751	sdf4	7	unknown/not examined
1.71594e-06	0.796722	0.258	0.652	0.0299088	krt8	7	unknown/not examined
1.84884e-06	0.871891	0.268	0.12	0.0322254	hes6	7	unknown/not examined
2.51177e-06	0.452679	0.196	0.075	0.0437802	fzd3a	7	unknown/not examined
2.66427e-06	0.786071	0.649	0.492	0.0464382	aldoaa	7	unknown/not examined
2.68891e-06	0.589149	0.134	0.04	0.0468677	anxa5b	7	unknown/not examined
2.89003e-06	0.663974	0.289	0.132	0.0503732	rasgef1ba	7	unknown/not examined
3.30432e-06	0.757819	0.237	0.103	0.0575943	rasal2	7	unknown/not examined
3.54731e-06	0.774734	0.206	0.083	0.0618297	rgcc	7	unknown/not examined
3.90254e-06	1.19016	0.546	0.381	0.0680212	h1-0	7	unknown/not examined
4.83995e-06	0.369471	0.113	0.032	0.0843603	kif1b	7	unknown/not examined
5.02076e-06	0.327558	0.134	0.042	0.0875119	phtf1	7	unknown/not examined
6.44189e-06	0.369233	0.134	0.042	0.112282	rassf2a	7	unknown/not examined
7.50849e-06	0.538799	0.134	0.041	0.130873	si:ch1073-392o20.2	7	unknown/not examined
7.91101e-06	0.49758	0.165	0.059	0.137889	myclb	7	unknown/not examined
8.18222e-06	0.508161	0.216	0.091	0.142616	fundc1	7	unknown/not examined
9.42239e-06	0.336203	0.113	0.033	0.164232	kdm2bb	7	unknown/not examined
9.80717e-06	0.314047	0.165	0.06	0.170939	cant1a	7	unknown/not examined
1.01161e-05	0.913956	0.309	0.167	0.176323	si:ch211-212k18.5	7	unknown/not examined
1.09734e-05	0.639294	0.247	0.118	0.191267	her8a	7	unknown/not examined
1.18108e-05	1.08461	0.34	0.201	0.205863	cdkn1ca	7	unknown/not examined
1.31525e-05	0.739076	0.835	0.945	0.229248	fabp3	7	unknown/not examined
1.46954e-05	0.310898	0.134	0.044	0.256141	sh3gl3a	7	unknown/not examined
1.74518e-05	1.00968	0.66	0.552	0.304185	gnb1a	7	unknown/not examined
1.78619e-05	0.569384	0.32	0.166	0.311333	atp5if1b	7	unknown/not examined
1.81194e-05	0.260726	0.113	0.034	0.315821	cbx3b	7	unknown/not examined
2.28094e-05	0.395865	0.165	0.062	0.397568	chmp2bb	7	unknown/not examined
2.35398e-05	1.40146	0.113	0.036	0.410299	thy1	7	unknown/not examined
2.49552e-05	0.968432	0.196	0.084	0.434969	ckap4	7	unknown/not examined
2.61911e-05	0.524332	0.206	0.091	0.456511	lima1a	7	unknown/not examined
2.64174e-05	0.668011	0.33	0.185	0.460455	csnk1da	7	unknown/not examined
2.71179e-05	0.50279	0.268	0.135	0.472665	celf2	7	unknown/not examined
2.76752e-05	0.280341	0.113	0.035	0.48238	lrrtm2	7	unknown/not examined
2.79905e-05	0.325649	0.216	0.093	0.487874	gmppb	7	unknown/not examined
3.16402e-05	0.295318	0.124	0.04	0.55149	sema3aa	7	unknown/not examined
3.17212e-05	0.321452	0.134	0.046	0.5529	tmbim4	7	unknown/not examined
3.68013e-05	0.360552	0.237	0.108	0.641446	snx3	7	unknown/not examined
5.23723e-05	0.722471	0.495	0.355	0.91285	ccni	7	unknown/not examined
5.24602e-05	0.473241	0.227	0.102	0.914381	gabarapa	7	unknown/not examined
5.51216e-05	0.953414	0.278	0.148	0.960769	agrn	7	unknown/not examined
5.84346e-05	0.390819	0.216	0.098	1	scocb	7	unknown/not examined
6.20556e-05	0.372101	0.124	0.042	1	si:dkey-81l17.6	7	unknown/not examined
6.21051e-05	1.16071	0.268	0.14	1	perp	7	unknown/not examined
6.23541e-05	0.587312	0.175	0.073	1	zgc:162730	7	unknown/not examined
7.49199e-05	0.424843	0.103	0.032	1	atp6v1aa	7	unknown/not examined
7.60085e-05	0.70376	0.237	0.563	1	ahnak	7	unknown/not examined
8.2309e-05	0.720352	0.247	0.126	1	susd6	7	unknown/not examined
9.75175e-05	0.318084	0.103	0.033	1	tspo	7	unknown/not examined
9.79965e-05	3.19246	0.289	0.168	1	pfn1	7	unknown/not examined
0.000108753	0.424853	0.227	0.112	1	pabpc1b	7	unknown/not examined
0.000114483	0.673485	0.474	0.335	1	selenow2a	7	unknown/not examined
0.000129253	0.400393	0.155	0.063	1	dspa	7	unknown/not examined
0.000136298	0.477867	0.289	0.16	1	tmco1	7	unknown/not examined
0.00015432	0.503077	0.423	0.297	1	rab11a	7	unknown/not examined
0.000161832	0.526864	0.103	0.034	1	pax3a	7	unknown/not examined
0.000171652	0.78549	0.443	0.337	1	nat8l	7	unknown/not examined
0.000179979	0.459466	0.969	0.994	1	ptmab	7	unknown/not examined
0.000195564	0.622257	0.763	0.727	1	pbx4	7	unknown/not examined
0.000215839	0.369771	0.165	0.071	1	waslb	7	unknown/not examined
0.000248653	0.501394	0.144	0.059	1	cst3	7	unknown/not examined
0.000271628	0.405172	0.247	0.128	1	bcar1	7	unknown/not examined
0.00031715	0.648015	0.216	0.111	1	ip6k2a	7	unknown/not examined
0.000323693	0.383553	0.175	0.408	1	flna	7	unknown/not examined
0.000336761	0.61964	0.268	0.155	1	tspan3a	7	unknown/not examined
0.000415993	0.903296	0.155	0.069	1	zgc:163030	7	unknown/not examined
0.000444995	0.378198	0.206	0.103	1	atp2b1a	7	unknown/not examined
0.000452526	0.412391	0.165	0.074	1	hbegfa	7	unknown/not examined
0.000474577	0.49399	0.33	0.2	1	2023-09-12	7	unknown/not examined
0.00048321	0.492127	0.423	0.303	1	nckap1	7	unknown/not examined
0.000524526	0.435547	0.165	0.077	1	nin	7	unknown/not examined
0.000541604	0.458213	0.907	0.909	1	h3f3c	7	unknown/not examined
0.000587077	0.276092	0.155	0.366	1	serpinh1b	7	unknown/not examined
0.000594509	0.423967	0.34	0.21	1	chmp5b	7	unknown/not examined
0.000600068	0.658387	0.247	0.134	1	fgfr3	7	unknown/not examined
0.000630613	1.81549	0.103	0.295	1	col1a1b	7	unknown/not examined
0.000638837	0.390363	0.155	0.069	1	crybg1a	7	unknown/not examined
0.000674349	0.34329	0.155	0.067	1	atp1b3b	7	unknown/not examined
0.000720015	0.614575	0.309	0.193	1	map1lc3b	7	unknown/not examined
0.000781661	0.296031	0.124	0.049	1	gsna	7	unknown/not examined
0.000786051	0.574568	0.103	0.039	1	dpysl3	7	unknown/not examined
0.000838369	0.538494	0.278	0.169	1	serinc1	7	unknown/not examined
0.000891765	0.511262	0.598	0.502	1	rab2a	7	unknown/not examined
0.000901268	0.65255	0.124	0.052	1	slc35c2	7	unknown/not examined
0.000974837	0.320596	0.155	0.07	1	dsc2l	7	unknown/not examined
0.000990487	0.336699	0.175	0.086	1	zgc:123105	7	unknown/not examined
0.00105439	0.371422	0.175	0.086	1	larp4b	7	unknown/not examined
0.00110708	0.554708	0.144	0.066	1	plxnb1b	7	unknown/not examined
0.00118136	0.603976	0.412	0.302	1	tox	7	unknown/not examined
0.00131692	0.436989	0.247	0.138	1	chmp1b	7	unknown/not examined
0.00133279	1.76402	0.495	0.471	1	notch3	7	unknown/not examined
0.00135323	0.678133	0.227	0.13	1	cpeb4b	7	unknown/not examined
0.00142045	0.289224	0.175	0.087	1	mef2d	7	unknown/not examined
0.00143954	0.326976	0.124	0.052	1	gabarapl2	7	unknown/not examined
0.00152045	0.506824	0.144	0.066	1	sfrp5	7	unknown/not examined
0.00154003	0.415082	0.155	0.075	1	tenm4	7	unknown/not examined
0.00158055	0.472855	0.711	0.611	1	C19H6orf62	7	unknown/not examined
0.00162527	0.897629	0.289	0.192	1	vaspb	7	unknown/not examined
0.00170953	0.348836	0.113	0.047	1	dazap2	7	unknown/not examined
0.00174887	0.463148	0.402	0.302	1	mbd3b	7	unknown/not examined
0.0018603	0.263439	0.134	0.059	1	mid1ip1b	7	unknown/not examined
0.00219353	0.28017	0.134	0.06	1	sox9b	7	unknown/not examined
0.00228353	0.527947	0.381	0.282	1	ube2d1b	7	unknown/not examined
0.00230956	0.824103	0.423	0.33	1	appa	7	unknown/not examined
0.00250839	0.340625	0.155	0.075	1	larp6a	7	unknown/not examined
0.00272582	0.321703	0.155	0.077	1	nde1	7	unknown/not examined
0.00281195	0.407601	0.216	0.123	1	smim7	7	unknown/not examined
0.00291951	0.4201	0.186	0.101	1	emc7	7	unknown/not examined
0.00292116	0.393745	0.113	0.049	1	flot2b	7	unknown/not examined
0.0031467	0.252751	0.124	0.055	1	cd2ap	7	unknown/not examined
0.0031884	0.333984	0.186	0.099	1	stox2b	7	unknown/not examined
0.00342547	0.36992	0.113	0.05	1	pak1	7	unknown/not examined
0.00342855	0.588457	0.402	0.303	1	meis1b	7	unknown/not examined
0.00343668	0.541854	0.216	0.131	1	gas1b	7	unknown/not examined
0.00348015	0.330714	0.165	0.086	1	laptm4b	7	unknown/not examined
0.00351193	0.361503	0.268	0.162	1	ccdc47	7	unknown/not examined
0.00379024	0.548448	0.175	0.093	1	ttyh3a	7	unknown/not examined
0.00422312	0.311903	0.227	0.134	1	tsc22d1	7	unknown/not examined
0.00431806	0.354	0.773	0.894	1	marcksb	7	unknown/not examined
0.00443821	0.561614	0.278	0.188	1	nr2f6b	7	unknown/not examined
0.00453543	0.283286	0.206	0.115	1	selenok	7	unknown/not examined
0.00464638	0.665352	0.433	0.343	1	nrarpa	7	unknown/not examined
0.00482563	0.274891	0.629	0.56	1	bsg	7	unknown/not examined
0.00492573	0.48701	0.165	0.089	1	pdlim1	7	unknown/not examined
0.00499283	0.416388	0.907	0.884	1	ubc	7	unknown/not examined
0.00507083	0.328526	0.216	0.129	1	brdt	7	unknown/not examined
0.0055216	0.371942	0.237	0.149	1	ncoa4	7	unknown/not examined
0.00564348	0.346347	0.124	0.059	1	c1galt1c1	7	unknown/not examined
0.00577635	0.469666	0.216	0.13	1	elmo1	7	unknown/not examined
0.00597409	0.483711	0.268	0.176	1	tpi1b	7	unknown/not examined
0.00600252	0.398764	0.155	0.079	1	nupr1a	7	unknown/not examined
0.00603854	0.361137	0.979	0.962	1	pnrc2	7	unknown/not examined
0.00606401	0.611923	0.371	0.287	1	gse1	7	unknown/not examined
0.00612235	0.861498	0.113	0.053	1	pnp5a	7	unknown/not examined
0.00614561	0.480211	0.247	0.162	1	get1	7	unknown/not examined
0.00675815	0.386871	0.268	0.178	1	srgap3	7	unknown/not examined
0.00698479	0.635282	0.773	0.856	1	calm3a	7	unknown/not examined
0.00712909	0.285482	0.784	0.804	1	ywhaba	7	unknown/not examined
0.00724087	0.285171	0.103	0.048	1	ppm1la	7	unknown/not examined
0.00783773	0.30462	0.155	0.084	1	sept9b	7	unknown/not examined
0.00809927	0.588522	0.557	0.493	1	tnrc6a	7	unknown/not examined
0.00857466	0.48916	0.464	0.399	1	hif1ab	7	unknown/not examined
0.00864527	0.351401	0.247	0.153	1	zgc:92242	7	unknown/not examined
0.00900652	0.371861	0.144	0.077	1	skib	7	unknown/not examined
0.00937435	0.426049	0.247	0.164	1	smad3a	7	unknown/not examined
0.00941529	0.465909	0.227	0.413	1	si:dkey-16p21.8	7	unknown/not examined
0	6.17539	1	0.003	0	MFAP4.3	8	unknown/not examined
0	4.76588	0.982	0.002	0	mfap4	8	unknown/not examined
0	4.38062	0.982	0.001	0	si:dkey-5n18.1	8	unknown/not examined
0	4.17257	1	0.002	0	lgals2a	8	unknown/not examined
0	4.16113	0.965	0.001	0	si:ch211-194m7.3	8	unknown/not examined
0	4.15067	0.93	0.005	0	si:zfos-2330d3.7.1	8	unknown/not examined
0	3.89634	0.772	0.004	0	si:ch1073-110a20.2	8	unknown/not examined
0	3.83949	1	0.01	0	tmsb1	8	unknown/not examined
0	3.77754	1	0.001	0	lygl1	8	unknown/not examined
0	3.7759	1	0.009	0	fcer1gl	8	unknown/not examined
0	3.64274	0.93	0.001	0	si:ch211-147m6.1	8	unknown/not examined
0	3.59923	0.667	0.001	0	tppp	8	unknown/not examined
0	3.584	1	0.01	0	coro1a	8	unknown/not examined
0	3.50618	0.825	0	0	ccl34a.4	8	unknown/not examined
0	3.27497	0.982	0.007	0	lcp1	8	unknown/not examined
[truncated: 3,944 more rows]
