# Supplementary material for: The Gq/11 family of Gα subunits is necessary and sufficient for lower jaw development
Source: Development. 2025 Apr 17;152(8):dev204396. doi: 10.1242/dev.204396 (PMC12045641; doi:10.1242/dev.204396)
Supplement: Table S2. — Differential expression analysis was performed between equivalent clusters in DMSO- and YM-treated samples. Cluster identities are indicated by the numbers and names in the “cluster” and “cell population” columns, respectively, which correspond to the UMAPs shown below. These UMAPs are identical to those in Figure 3B, with clusters labeled with numbers rather than names of specific NCC populations. The “avg_log2FC” values indicate differential expression in DMSO-treated samples relative to YM-treated samples. [file develop-152-204396-TableS2.xlsx]

## Sheet: DE analysis
p_val	avg_log2FC	pct.1	pct.2	p_val_adj	Gene	cluster	cell population
4.37138e-60	-0.683867	0.761	0.917	7.61932e-56	atp6v0e1	0	Frontonasal
3.86883e-32	-0.370532	0.965	0.973	6.74337e-28	h3f3d	0	Frontonasal
4.00099e-17	-0.531103	0.35	0.547	6.97373e-13	fosab	0	Frontonasal
4.45376e-15	0.254854	0.991	0.995	7.76291e-11	mt-atp6	0	Frontonasal
8.66852e-13	0.290083	0.92	0.855	1.51092e-08	hmgb1b	0	Frontonasal
1.87676e-11	-0.385235	0.101	0.219	3.2712e-07	atf3	0	Frontonasal
4.21802e-11	0.260198	0.945	0.908	7.35202e-07	mt-nd1	0	Frontonasal
2.01936e-09	0.301567	0.848	0.783	3.51975e-05	atp5pf	0	Frontonasal
3.23536e-08	0.269201	0.572	0.469	0.000563923	psmb5	0	Frontonasal
4.62057e-08	-0.35037	0.13	0.229	0.000805366	junba	0	Frontonasal
9.54074e-08	-0.346592	0.621	0.706	0.00166295	her6	0	Frontonasal
1.53173e-07	0.281661	0.774	0.713	0.00266981	pomp	0	Frontonasal
2.97151e-07	0.316205	0.625	0.562	0.00517934	psma8	0	Frontonasal
2.31554e-06	0.296864	0.423	0.338	0.0403599	psmd14	0	Frontonasal
2.39312e-06	-0.257935	0.403	0.502	0.0417121	nop53	0	Frontonasal
3.58199e-97	-0.765026	0.878	0.985	6.2434e-93	atp6v0e1	1	Ventral arches 1&2
1.79104e-46	1.54776	0.534	0.223	3.12178e-42	dlx4a	1	Ventral arches 1&2
3.68053e-42	-0.388793	0.987	1	6.41517e-38	h3f3d	1	Ventral arches 1&2
1.53251e-25	-0.376367	0.054	0.23	2.67117e-21	cxcr4a	1	Ventral arches 1&2
2.45531e-23	-0.277681	0.99	0.999	4.2796e-19	pabpc1a	1	Ventral arches 1&2
9.40458e-23	-0.46589	0.291	0.534	1.63922e-18	postnb	1	Ventral arches 1&2
2.32444e-21	0.594337	0.468	0.272	4.0515e-17	dlx4b	1	Ventral arches 1&2
2.47965e-19	-0.400062	0.515	0.747	4.32203e-15	prrx1b	1	Ventral arches 1&2
4.12462e-19	0.631079	0.583	0.402	7.18922e-15	dlx3b	1	Ventral arches 1&2
5.71688e-18	-0.334189	0.804	0.906	9.96452e-14	dkc1	1	Ventral arches 1&2
1.20048e-15	-0.298949	0.947	0.985	2.09244e-11	npm1a	1	Ventral arches 1&2
3.5537e-15	0.545437	0.464	0.299	6.19409e-11	cdh6	1	Ventral arches 1&2
1.27696e-14	-0.358615	0.308	0.506	2.22573e-10	bambia	1	Ventral arches 1&2
2.37981e-14	-0.330162	0.838	0.91	4.148e-10	mycn	1	Ventral arches 1&2
9.60571e-14	-0.400725	0.566	0.734	1.67428e-09	tnc	1	Ventral arches 1&2
8.96118e-13	-0.32569	0.363	0.56	1.56193e-08	ebf3a.1	1	Ventral arches 1&2
9.50286e-13	-0.294847	0.137	0.285	1.65635e-08	her9	1	Ventral arches 1&2
1.09204e-12	-0.481729	0.365	0.533	1.90342e-08	fosab	1	Ventral arches 1&2
2.07509e-12	0.287389	0.967	0.963	3.61687e-08	sem1	1	Ventral arches 1&2
3.90362e-12	-0.339871	0.299	0.466	6.80402e-08	hey1	1	Ventral arches 1&2
5.35079e-12	-0.292961	0.671	0.816	9.32642e-08	her6	1	Ventral arches 1&2
7.4628e-12	0.414057	0.139	0.04	1.30077e-07	fgfbp2a	1	Ventral arches 1&2
8.63258e-12	0.537625	0.734	0.656	1.50466e-07	barx1	1	Ventral arches 1&2
1.06449e-11	-0.291314	0.318	0.499	1.85541e-07	prrx1a	1	Ventral arches 1&2
1.1918e-11	0.30177	0.11	0.024	2.07731e-07	ccn2b	1	Ventral arches 1&2
6.29015e-11	0.407015	0.614	0.501	1.09637e-06	dlx6a	1	Ventral arches 1&2
1.32581e-10	0.266485	0.945	0.925	2.31089e-06	hmgb1b	1	Ventral arches 1&2
5.47164e-10	0.358699	0.816	0.776	9.53707e-06	dlx5a	1	Ventral arches 1&2
1.27528e-08	-0.257011	0.407	0.562	0.000222282	rhoub	1	Ventral arches 1&2
1.58606e-08	-0.252828	0.498	0.633	0.000276451	prps1a	1	Ventral arches 1&2
1.62331e-08	-0.291549	0.398	0.544	0.000282943	bahcc1b	1	Ventral arches 1&2
2.98535e-08	-0.267202	0.566	0.711	0.000520347	apln	1	Ventral arches 1&2
4.2588e-08	0.292448	0.813	0.762	0.000742309	sox11a	1	Ventral arches 1&2
8.40159e-08	0.303642	0.135	0.057	0.0014644	igfbp5b	1	Ventral arches 1&2
1.40769e-07	0.557603	0.12	0.047	0.00245361	cckb	1	Ventral arches 1&2
3.08735e-07	0.320182	0.548	0.469	0.00538125	mab21l1	1	Ventral arches 1&2
4.9184e-84	-0.807093	0.831	0.967	8.57278e-80	atp6v0e1	2	Dorsal arch 1
2.23598e-36	-0.38221	0.97	0.991	3.89732e-32	h3f3d	2	Dorsal arch 1
4.39878e-20	-0.319489	0.994	0.999	7.66707e-16	actb2	2	Dorsal arch 1
3.45746e-17	-0.417601	0.133	0.323	6.02635e-13	her9	2	Dorsal arch 1
4.06682e-14	-0.371714	0.747	0.898	7.08847e-10	her6	2	Dorsal arch 1
2.2756e-10	0.29089	0.906	0.89	3.96638e-06	hmgb1b	2	Dorsal arch 1
5.73613e-10	-0.337218	0.497	0.635	9.99807e-06	nr2f5	2	Dorsal arch 1
1.65473e-09	-0.347952	0.569	0.721	2.88419e-05	mycn	2	Dorsal arch 1
6.76163e-09	-0.286499	0.397	0.56	0.000117855	slc38a5b	2	Dorsal arch 1
1.29483e-08	-0.29194	0.358	0.514	0.000225688	si:ch211-217k17.7	2	Dorsal arch 1
2.19274e-08	-0.37614	0.364	0.499	0.000382195	fosab	2	Dorsal arch 1
4.27178e-08	-0.273364	0.301	0.444	0.000744572	ednrab	2	Dorsal arch 1
5.20189e-08	-0.294304	0.504	0.635	0.000906689	nop53	2	Dorsal arch 1
8.07132e-08	-0.275565	0.385	0.528	0.00140683	add3a	2	Dorsal arch 1
3.20038e-55	-0.725363	0.887	0.981	5.57826e-51	atp6v0e1	3	Dorsal arch 2
3.59706e-27	-0.382423	0.969	0.999	6.26967e-23	h3f3d	3	Dorsal arch 2
1.18967e-17	-0.616595	0.307	0.556	2.07359e-13	her9	3	Dorsal arch 2
4.86616e-15	0.332373	0.991	0.996	8.48172e-11	hmgb2a	3	Dorsal arch 2
4.57477e-14	-0.273597	0.981	0.99	7.97382e-10	pabpc1a	3	Dorsal arch 2
4.69031e-14	-0.394963	0.863	0.938	8.17521e-10	her6	3	Dorsal arch 2
1.99847e-13	-0.268071	0.998	1	3.48333e-09	actb2	3	Dorsal arch 2
4.31513e-12	0.257367	0.998	0.997	7.52128e-08	hmgb2b	3	Dorsal arch 2
1.07199e-11	0.289358	0.998	0.988	1.86849e-07	mt-atp6	3	Dorsal arch 2
1.62342e-11	-0.293297	0.939	0.972	2.82963e-07	rsl24d1	3	Dorsal arch 2
6.89948e-11	-0.358279	0.686	0.834	1.20258e-06	ddx21	3	Dorsal arch 2
1.95051e-10	-0.354526	0.395	0.597	3.39974e-06	slc38a5b	3	Dorsal arch 2
4.50248e-10	0.307811	0.969	0.928	7.84782e-06	tubb2b	3	Dorsal arch 2
5.35439e-10	0.292861	0.962	0.926	9.3327e-06	snrpg	3	Dorsal arch 2
4.14146e-09	0.278779	0.986	0.995	7.21857e-05	hmgn2	3	Dorsal arch 2
1.9209e-08	0.28538	0.92	0.884	0.000334814	atp5pf	3	Dorsal arch 2
2.92782e-08	0.291332	0.95	0.922	0.000510319	dynll1	3	Dorsal arch 2
4.25562e-08	0.261758	0.969	0.972	0.000741754	tma7	3	Dorsal arch 2
6.79398e-08	0.251955	0.979	0.973	0.00118419	ptmaa	3	Dorsal arch 2
2.16867e-07	0.371399	0.775	0.727	0.00377998	mab21l2	3	Dorsal arch 2
8.04316e-07	-0.293737	0.489	0.623	0.0140192	pno1	3	Dorsal arch 2
1.63717e-06	-0.311094	0.473	0.621	0.0285358	add3a	3	Dorsal arch 2
2.20599e-06	-0.302735	0.589	0.709	0.0384505	nop53	3	Dorsal arch 2
2.75116e-06	0.279637	0.612	0.517	0.0479527	psmb5	3	Dorsal arch 2
2.81627e-06	0.457931	0.376	0.28	0.0490876	serpinh1b	3	Dorsal arch 2
9.80776e-64	-0.757997	0.936	0.991	1.70949e-59	atp6v0e1	4	Posterior Arches
2.83727e-15	-0.257644	0.998	1	4.94535e-11	actb2	4	Posterior Arches
6.86079e-15	-0.283066	0.991	0.989	1.19584e-10	h3f3d	4	Posterior Arches
3.79932e-14	-0.472843	0.341	0.588	6.62221e-10	her9	4	Posterior Arches
1.55094e-12	0.330844	0.976	0.954	2.70329e-08	snrpg	4	Posterior Arches
3.77559e-12	-0.482416	0.661	0.839	6.58086e-08	her6	4	Posterior Arches
5.93547e-12	-0.323176	0.957	0.973	1.03455e-07	rsl24d1	4	Posterior Arches
5.06968e-11	-0.336878	0.024	0.148	8.83645e-07	her15.1	4	Posterior Arches
1.43921e-09	-0.384589	0.742	0.874	2.50854e-05	ddx21	4	Posterior Arches
8.6695e-09	0.291051	0.929	0.869	0.000151109	hmgb1b	4	Posterior Arches
7.83791e-08	0.2696	0.974	0.956	0.00136615	tubb2b	4	Posterior Arches
5.00869e-07	0.284401	0.848	0.799	0.00873014	cox5ab	4	Posterior Arches
1.18561e-06	-0.269531	0.91	0.971	0.0206651	ccnd1	4	Posterior Arches
2.81736e-06	0.281783	0.87	0.856	0.0491067	pomp	4	Posterior Arches
3.72094e-22	-0.738282	0.741	0.909	6.4856e-18	atp6v0e1	5	unknown/not examined
1.05795e-10	-0.362113	0.952	0.989	1.844e-06	h3f3d	5	unknown/not examined
7.15593e-09	-0.289244	0.989	0.996	0.000124728	h2az2b	5	unknown/not examined
1.84654e-07	-0.588231	0.356	0.563	0.00321852	her6	5	unknown/not examined
1.0347e-06	-0.259326	0.963	0.992	0.0180349	pabpc1a	5	unknown/not examined
2.04352e-06	0.296234	0.978	0.973	0.0356186	id1	5	unknown/not examined
